# Supplementary material for: (E)-Ethyl 3-(2-fluoro­anilino)-2-(4-methoxy­phen­yl)acrylate
Source: Acta Crystallogr Sect E Struct Rep Online. 2008 Jan 23;64(Pt 2):o489. doi: 10.1107/S160053680800175X (PMC2960401; doi:10.1107/S160053680800175X)
Supplement: Supplementary file 1 [file e-64-0o489-sup1.cif]

##############################################################################
###                                                                        ###
###        Electronic paper (Acta Crystallographica Section E)             ###
###                                                                        ###
##############################################################################
#                                                                            #
# This CIF contains the data in a paper accepted for publication in Acta     #
# Crystallographica Section E. It conforms to the requirements of Notes      #
# for Authors for Section E, and has been peer reviewed under the auspices   #
# of the IUCr Commission on Journals.                                        #
#                                                                            #
# Full details of the Crystallographic Information File format               #
# are given in the paper "The Crystallographic Information File (CIF):       #
# a New Standard Archive File for Crystallography" by S. R. Hall, F. H.      #
# Allen and I. D. Brown [Acta Cryst. (1991), A47, 655-685].                  #
#                                                                            #
# The current version of the core CIF dictionary is obtainable from          #
# ftp://ftp.iucr.org/pub/cif_core.dic. The current version number is 2.1.    #
#                                                                            #
# Software is freely available for graphical display of the structure(s) in  #
# this CIF.  For information consult the CIF home page http://www.iucr.org/  #
# cif/home.html                                                              #
#                                                                            #
##############################################################################
                                             
data_global
_audit_creation_method     'form.cif (version 2.0)'
_journal_data_validation_number     ?
_journal_date_recd_electronic     2008-01-10
_journal_date_accepted     2008-01-17
_journal_name_full     'Acta Crystallographica, Section E'
_journal_year     2008
_journal_volume     64
_journal_issue      2
_journal_page_first     o489
_journal_page_last     o489
_journal_paper_category     QO
_journal_coeditor_code     PV2066
_publ_contact_author_name     'Zhu, Hai-Liang'
_publ_contact_author_address
;
School of Life Science
Nanjing University
Nanjing 210093
People's Republic of China
;
_publ_contact_author_email     hailiang_zhu@163.com
_publ_contact_author_fax     '0086-25-83592672'
_publ_contact_author_phone     '0086-25-83592572'
_publ_section_title
;
(<i>E</i>)-Ethyl 3-(2-fluoroanilino)-2-(4-methoxyphenyl)acrylate
;
loop_
    _publ_author_name
    _publ_author_address
    'Zheng, Yi'
;
Institute of Functional Biomolecules
State Key Laboratory of Pharmaceutical Biotechnology
Nanjing University
Nanjing 210093
People's Republic of China
;
    'Xiao, Zhu-Ping'
;
Institute of Functional Biomolecules
State Key Laboratory of Pharmaceutical Biotechnology
Nanjing University
Nanjing 210093
People's Republic of China
;
    'Wang, Kai-Rui'
;
Institute of Functional Biomolecules
State Key Laboratory of Pharmaceutical Biotechnology
Nanjing University
Nanjing 210093
People's Republic of China
;
    'Zhu, Hai-Liang'
;
Institute of Functional Biomolecules
State Key Laboratory of Pharmaceutical Biotechnology
Nanjing University
Nanjing 210093
People's Republic of China
;
data_I
_audit_creation_method     SHELXL-97
_chemical_name_systematic
;
(E)-Ethyl 3-(2-fluoroanilino)-2-(4-methoxyphenyl)acrylate
;
_chemical_name_common     ?
_chemical_formula_moiety     'C18 H18 F N O3'
_chemical_formula_sum     'C18 H18 F N O3'
_chemical_formula_iupac     'C18 H18 F N O3'
_chemical_formula_weight     315.33
_chemical_melting_point     ?
_symmetry_cell_setting     triclinic
_symmetry_space_group_name_H-M     'P -1'
loop_
    _symmetry_equiv_pos_as_xyz
    'x, y, z'
    '-x, -y, -z'
_cell_length_a     6.3630(13)
_cell_length_b     9.4700(19)
_cell_length_c     13.981(3)
_cell_angle_alpha     97.68(3)
_cell_angle_beta     97.38(3)
_cell_angle_gamma     95.40(3)
_cell_volume     822.7(3)
_cell_formula_units_Z     2
_cell_measurement_reflns_used     1625
_cell_measurement_theta_min     1.53
_cell_measurement_theta_max     24.98
_cell_measurement_temperature     298(2)
_exptl_crystal_description     block
_exptl_crystal_colour     colorless
_exptl_crystal_size_max     0.40
_exptl_crystal_size_mid     0.20
_exptl_crystal_size_min     0.20
_exptl_crystal_density_diffrn     1.273
_exptl_crystal_density_meas     ?
_exptl_crystal_density_method     'not measured'
_exptl_crystal_F_000     332
_exptl_absorpt_coefficient_mu     0.094
_exptl_absorpt_correction_type     'psi-scan'
_exptl_absorpt_process_details     '(North <i>et al.</i>,  1968)'
_exptl_absorpt_correction_T_min     0.9634
_exptl_absorpt_correction_T_max     0.9814
_exptl_special_details
;
;
_diffrn_ambient_temperature     298(2)
_diffrn_radiation_type     MoK\a
_diffrn_radiation_wavelength     0.71073
_diffrn_radiation_source     'fine-focus sealed tube'
_diffrn_radiation_monochromator     graphite
_diffrn_measurement_device_type     'Enraf--Nonius CAD-4'
_diffrn_measurement_method     '\w/2\q'
_diffrn_detector_area_resol_mean     ?
_diffrn_reflns_number     3273
_diffrn_reflns_av_R_equivalents     0.0438
_diffrn_reflns_av_sigmaI/netI     0.0396
_diffrn_reflns_theta_min     1.48
_diffrn_reflns_theta_max     25.25
_diffrn_reflns_theta_full     25.25
_diffrn_measured_fraction_theta_max     0.998
_diffrn_measured_fraction_theta_full     0.998
_diffrn_reflns_limit_h_min     0
_diffrn_reflns_limit_h_max     7
_diffrn_reflns_limit_k_min     -11
_diffrn_reflns_limit_k_max     11
_diffrn_reflns_limit_l_min     -16
_diffrn_reflns_limit_l_max     16
_diffrn_standards_number     0
_diffrn_standards_interval_count     0
_diffrn_standards_interval_time     0
_diffrn_standards_decay_%     0
_refine_special_details
;
 Refinement of F^2^ against ALL reflections.  The weighted R-factor wR and
 goodness of fit S are based on F^2^, conventional R-factors R are based
 on F, with F set to zero for negative F^2^. The threshold expression of
 F^2^ > 2sigma(F^2^) is used only for calculating R-factors(gt) etc. and is
 not relevant to the choice of reflections for refinement.  R-factors based
 on F^2^ are statistically about twice as large as those based on F, and R-
 factors based on ALL data will be even larger.
;
_reflns_number_total     2980
_reflns_number_gt     1922
_reflns_threshold_expression     I>2\s(I)
_refine_ls_structure_factor_coef     Fsqd
_refine_ls_matrix_type     full
_refine_ls_R_factor_all     0.0957
_refine_ls_R_factor_gt     0.0577
_refine_ls_wR_factor_gt     0.1345
_refine_ls_wR_factor_ref     0.1752
_refine_ls_goodness_of_fit_ref     1.091
_refine_ls_restrained_S_all     1.091
_refine_ls_number_reflns     2980
_refine_ls_number_parameters     209
_refine_ls_number_restraints     0
_refine_ls_hydrogen_treatment     mixed
_refine_ls_weighting_scheme     calc
_refine_ls_weighting_details
          'calc w=1/[\s^2^(Fo^2^)+(0.0677P)^2^+0.314P] where P=(Fo^2^+2Fc^2^)/3'
_atom_sites_solution_hydrogens     geom
_atom_sites_solution_primary     direct
_atom_sites_solution_secondary     difmap
_refine_ls_shift/su_max     0.000
_refine_ls_shift/su_mean     0.000
_refine_diff_density_max     0.262
_refine_diff_density_min     -0.213
_refine_ls_extinction_method     'SHELXL97 (Sheldrick, 2008)'
_refine_ls_extinction_coef     0.107(9)
_refine_ls_extinction_expression
                                  'Fc^*^=kFc[1+0.001xFc^2^\l^3^/sin(2\q)]^-1/4^'
loop_
    _atom_type_symbol
    _atom_type_description
    _atom_type_scat_dispersion_real
    _atom_type_scat_dispersion_imag
    _atom_type_scat_source
    'C' 'C' 0.0033 0.0016
                         'International Tables Vol C Tables 4.2.6.8 and 6.1.1.4'
    'H' 'H' 0.0000 0.0000
                         'International Tables Vol C Tables 4.2.6.8 and 6.1.1.4'
    'N' 'N' 0.0061 0.0033
                         'International Tables Vol C Tables 4.2.6.8 and 6.1.1.4'
    'O' 'O' 0.0106 0.0060
                         'International Tables Vol C Tables 4.2.6.8 and 6.1.1.4'
    'F' 'F' 0.0171 0.0103
                         'International Tables Vol C Tables 4.2.6.8 and 6.1.1.4'
_computing_data_collection     'CAD-4 Software (Enraf--Nonius, 1989)'
_computing_cell_refinement     'CAD-4 Software (Enraf--Nonius, 1989)'
_computing_data_reduction     'XCAD4 (Harms & Wocadlo, 1995)'
_computing_structure_solution     'SHELXS97 (Sheldrick, 2008)'
_computing_structure_refinement     'SHELXL97 (Sheldrick, 2008)'
_computing_molecular_graphics     'SHELXTL97 (Sheldrick, 2008)'
_computing_publication_material     'SHELXTL97 (Sheldrick, 2008)'
loop_
    _atom_site_type_symbol
    _atom_site_label
    _atom_site_fract_x
    _atom_site_fract_y
    _atom_site_fract_z
    _atom_site_U_iso_or_equiv
    _atom_site_adp_type
    _atom_site_calc_flag
    _atom_site_refinement_flags
    _atom_site_occupancy
    _atom_site_disorder_assembly
    _atom_site_disorder_group
    O O3 0.4465(3) 0.2358(2) 0.49646(15) 0.0698(6) Uani d . 1 . .
    O O2 -0.0514(3) 0.6582(2) 0.10142(15) 0.0714(6) Uani d . 1 . .
    O O1 -0.1278(3) 0.4580(2) 0.16366(17) 0.0771(7) Uani d . 1 . .
    F F1 0.9092(3) 0.8076(2) 0.36459(16) 0.090 Uani d . 1 . .
    C C14 0.2001(4) 0.6001(3) 0.2237(2) 0.0519(7) Uani d . 1 . .
    C C7 0.2661(4) 0.5043(3) 0.29442(19) 0.0490(6) Uani d . 1 . .
    C C12 0.4551(4) 0.4418(3) 0.2923(2) 0.0555(7) Uani d . 1 . .
    H H12 0.5395 0.4604 0.2448 0.067 Uiso calc R 1 . .
    N N1 0.5153(4) 0.7686(3) 0.26886(18) 0.0571(6) Uani d . 1 . .
    C C9 0.2078(4) 0.3844(3) 0.4321(2) 0.0566(7) Uani d . 1 . .
    H H9 0.1244 0.3656 0.4799 0.068 Uiso calc R 1 . .
    C C15 -0.0076(4) 0.5629(3) 0.1627(2) 0.0557(7) Uani d . 1 . .
    C C1 0.6532(4) 0.8864(3) 0.25557(19) 0.0508(7) Uani d . 1 . .
    C C10 0.3977(4) 0.3237(3) 0.4281(2) 0.0507(7) Uani d . 1 . .
    C C8 0.1423(4) 0.4720(3) 0.3660(2) 0.0533(7) Uani d . 1 . .
    H H8 0.0137 0.5105 0.3689 0.064 Uiso calc R 1 . .
    C C13 0.3239(4) 0.7195(3) 0.2132(2) 0.0543(7) Uani d . 1 . .
    H H13 0.2752 0.7717 0.1646 0.065 Uiso calc R 1 . .
    C C5 1.0048(5) 1.0171(3) 0.2990(3) 0.0709(9) Uani d . 1 . .
    H H5 1.1400 1.0267 0.3351 0.085 Uiso calc R 1 . .
    C C11 0.5217(4) 0.3533(3) 0.3579(2) 0.0589(8) Uani d . 1 . .
    H H11 0.6496 0.3139 0.3549 0.071 Uiso calc R 1 . .
    C C6 0.8571(4) 0.9063(3) 0.3057(2) 0.0580(7) Uani d . 1 . .
    C C2 0.6015(5) 0.9858(3) 0.1961(2) 0.0691(9) Uani d . 1 . .
    H H2 0.4652 0.9776 0.1612 0.083 Uiso calc R 1 . .
    C C4 0.9513(5) 1.1144(3) 0.2383(2) 0.0738(9) Uani d . 1 . .
    H H4 1.0502 1.1902 0.2319 0.089 Uiso calc R 1 . .
    C C3 0.7505(6) 1.0982(3) 0.1874(3) 0.0780(10) Uani d . 1 . .
    H H3 0.7130 1.1638 0.1461 0.094 Uiso calc R 1 . .
    C C18 0.6409(5) 0.1735(4) 0.4950(3) 0.0800(10) Uani d . 1 . .
    H H18A 0.6384 0.1153 0.4330 0.120 Uiso calc R 1 . .
    H H18B 0.6575 0.1151 0.5459 0.120 Uiso calc R 1 . .
    H H18C 0.7581 0.2480 0.5050 0.120 Uiso calc R 1 . .
    C C16 -0.2489(5) 0.6276(4) 0.0363(3) 0.0823(10) Uani d . 1 . .
    H H16A -0.3683 0.6266 0.0731 0.099 Uiso calc R 1 . .
    H H16B -0.2552 0.5344 -0.0031 0.099 Uiso calc R 1 . .
    C C17 -0.2589(7) 0.7410(5) -0.0268(3) 0.1111(15) Uani d . 1 . .
    H H17A -0.2568 0.8323 0.0128 0.167 Uiso calc R 1 . .
    H H17B -0.3881 0.7218 -0.0724 0.167 Uiso calc R 1 . .
    H H17C -0.1384 0.7425 -0.0616 0.167 Uiso calc R 1 . .
    H H1 0.567(5) 0.714(4) 0.313(3) 0.089(11) Uiso d . 1 . .
loop_
    _atom_site_aniso_label
    _atom_site_aniso_U_11
    _atom_site_aniso_U_22
    _atom_site_aniso_U_33
    _atom_site_aniso_U_12
    _atom_site_aniso_U_13
    _atom_site_aniso_U_23
    O3 0.0550(12) 0.0796(14) 0.0784(14) 0.0045(10) 0.0128(10) 0.0239(12)
    O2 0.0526(12) 0.0798(15) 0.0765(14) -0.0031(10) -0.0079(10) 0.0156(12)
    O1 0.0451(12) 0.0827(15) 0.0974(17) -0.0184(11) 0.0068(11) 0.0121(12)
    F1 0.054 0.096 0.121 -0.007 -0.008 0.048
    C14 0.0367(14) 0.0573(16) 0.0594(17) -0.0039(12) 0.0121(12) 0.0024(13)
    C7 0.0382(14) 0.0497(15) 0.0562(16) -0.0067(11) 0.0083(12) 0.0041(12)
    C12 0.0409(15) 0.0671(18) 0.0596(17) -0.0034(13) 0.0197(13) 0.0080(15)
    N1 0.0470(13) 0.0586(15) 0.0633(15) -0.0110(11) -0.0012(11) 0.0207(12)
    C9 0.0448(16) 0.0693(18) 0.0545(17) -0.0053(13) 0.0166(13) 0.0043(14)
    C15 0.0419(15) 0.0633(18) 0.0626(18) 0.0018(14) 0.0141(13) 0.0089(15)
    C1 0.0462(15) 0.0485(15) 0.0563(16) -0.0034(12) 0.0086(12) 0.0084(13)
    C10 0.0418(15) 0.0516(15) 0.0560(16) -0.0051(12) 0.0060(12) 0.0072(13)
    C8 0.0366(14) 0.0622(17) 0.0602(17) -0.0019(12) 0.0151(12) 0.0037(14)
    C13 0.0442(15) 0.0602(17) 0.0574(17) -0.0025(13) 0.0080(13) 0.0098(13)
    C5 0.0482(17) 0.0658(19) 0.093(2) -0.0126(15) 0.0047(16) 0.0110(18)
    C11 0.0365(14) 0.0654(18) 0.074(2) 0.0014(13) 0.0133(14) 0.0038(15)
    C6 0.0461(16) 0.0542(16) 0.075(2) 0.0027(13) 0.0055(14) 0.0190(15)
    C2 0.0575(19) 0.068(2) 0.078(2) -0.0089(15) -0.0015(16) 0.0184(17)
    C4 0.070(2) 0.0584(19) 0.088(2) -0.0192(16) 0.0142(18) 0.0082(17)
    C3 0.087(3) 0.058(2) 0.088(2) -0.0072(17) 0.004(2) 0.0278(18)
    C18 0.063(2) 0.081(2) 0.097(3) 0.0125(17) 0.0042(18) 0.020(2)
    C16 0.0512(19) 0.113(3) 0.074(2) 0.0140(18) -0.0053(16) -0.005(2)
    C17 0.112(3) 0.133(4) 0.085(3) 0.041(3) -0.017(2) 0.018(3)
_geom_special_details
;
 All esds (except the esd in the dihedral angle between two l.s. planes)
 are estimated using the full covariance matrix.  The cell esds are taken
 into account individually in the estimation of esds in distances, angles
 and torsion angles; correlations between esds in cell parameters are only
 used when they are defined by crystal symmetry.  An approximate (isotropic)
 treatment of cell esds is used for estimating esds involving l.s. planes.
;
loop_
    _geom_bond_atom_site_label_1
    _geom_bond_atom_site_label_2
    _geom_bond_site_symmetry_2
    _geom_bond_distance
    _geom_bond_publ_flag
    O3 C10 . 1.374(3) ?
    O3 C18 . 1.421(4) ?
    O2 C15 . 1.349(3) ?
    O2 C16 . 1.435(4) ?
    O1 C15 . 1.198(3) ?
    F1 C6 . 1.362(3) ?
    C14 C13 . 1.351(4) ?
    C14 C15 . 1.463(4) ?
    C14 C7 . 1.478(4) ?
    C7 C12 . 1.392(4) ?
    C7 C8 . 1.397(4) ?
    C12 C11 . 1.377(4) ?
    C12 H12 . 0.9300 ?
    N1 C13 . 1.364(3) ?
    N1 C1 . 1.400(3) ?
    N1 H1 . 0.91(3) ?
    C9 C8 . 1.374(4) ?
    C9 C10 . 1.391(4) ?
    C9 H9 . 0.9300 ?
    C1 C2 . 1.373(4) ?
    C1 C6 . 1.377(4) ?
    C10 C11 . 1.376(4) ?
    C8 H8 . 0.9300 ?
    C13 H13 . 0.9300 ?
    C5 C6 . 1.363(4) ?
    C5 C4 . 1.370(4) ?
    C5 H5 . 0.9300 ?
    C11 H11 . 0.9300 ?
    C2 C3 . 1.386(4) ?
    C2 H2 . 0.9300 ?
    C4 C3 . 1.365(5) ?
    C4 H4 . 0.9300 ?
    C3 H3 . 0.9300 ?
    C18 H18A . 0.9600 ?
    C18 H18B . 0.9600 ?
    C18 H18C . 0.9600 ?
    C16 C17 . 1.479(5) ?
    C16 H16A . 0.9700 ?
    C16 H16B . 0.9700 ?
    C17 H17A . 0.9600 ?
    C17 H17B . 0.9600 ?
    C17 H17C . 0.9600 ?
loop_
    _geom_angle_atom_site_label_1
    _geom_angle_atom_site_label_2
    _geom_angle_atom_site_label_3
    _geom_angle_site_symmetry_1
    _geom_angle_site_symmetry_3
    _geom_angle
    _geom_angle_publ_flag
    C10 O3 C18 . . 117.1(2) ?
    C15 O2 C16 . . 116.8(3) ?
    C13 C14 C15 . . 119.2(3) ?
    C13 C14 C7 . . 122.7(2) ?
    C15 C14 C7 . . 118.2(2) ?
    C12 C7 C8 . . 117.1(3) ?
    C12 C7 C14 . . 121.1(2) ?
    C8 C7 C14 . . 121.8(2) ?
    C11 C12 C7 . . 122.4(2) ?
    C11 C12 H12 . . 118.8 ?
    C7 C12 H12 . . 118.8 ?
    C13 N1 C1 . . 125.7(2) ?
    C13 N1 H1 . . 117(2) ?
    C1 N1 H1 . . 116(2) ?
    C8 C9 C10 . . 120.5(3) ?
    C8 C9 H9 . . 119.8 ?
    C10 C9 H9 . . 119.8 ?
    O1 C15 O2 . . 122.0(3) ?
    O1 C15 C14 . . 125.0(3) ?
    O2 C15 C14 . . 113.0(2) ?
    C2 C1 C6 . . 116.4(2) ?
    C2 C1 N1 . . 125.1(3) ?
    C6 C1 N1 . . 118.5(2) ?
    O3 C10 C11 . . 124.7(3) ?
    O3 C10 C9 . . 115.8(2) ?
    C11 C10 C9 . . 119.5(3) ?
    C9 C8 C7 . . 121.0(3) ?
    C9 C8 H8 . . 119.5 ?
    C7 C8 H8 . . 119.5 ?
    C14 C13 N1 . . 124.4(3) ?
    C14 C13 H13 . . 117.8 ?
    N1 C13 H13 . . 117.8 ?
    C6 C5 C4 . . 119.1(3) ?
    C6 C5 H5 . . 120.5 ?
    C4 C5 H5 . . 120.5 ?
    C10 C11 C12 . . 119.5(3) ?
    C10 C11 H11 . . 120.2 ?
    C12 C11 H11 . . 120.2 ?
    F1 C6 C5 . . 119.7(3) ?
    F1 C6 C1 . . 116.6(2) ?
    C5 C6 C1 . . 123.7(3) ?
    C1 C2 C3 . . 120.7(3) ?
    C1 C2 H2 . . 119.7 ?
    C3 C2 H2 . . 119.7 ?
    C3 C4 C5 . . 118.9(3) ?
    C3 C4 H4 . . 120.6 ?
    C5 C4 H4 . . 120.6 ?
    C4 C3 C2 . . 121.2(3) ?
    C4 C3 H3 . . 119.4 ?
    C2 C3 H3 . . 119.4 ?
    O3 C18 H18A . . 109.5 ?
    O3 C18 H18B . . 109.5 ?
    H18A C18 H18B . . 109.5 ?
    O3 C18 H18C . . 109.5 ?
    H18A C18 H18C . . 109.5 ?
    H18B C18 H18C . . 109.5 ?
    O2 C16 C17 . . 107.6(3) ?
    O2 C16 H16A . . 110.2 ?
    C17 C16 H16A . . 110.2 ?
    O2 C16 H16B . . 110.2 ?
    C17 C16 H16B . . 110.2 ?
    H16A C16 H16B . . 108.5 ?
    C16 C17 H17A . . 109.5 ?
    C16 C17 H17B . . 109.5 ?
    H17A C17 H17B . . 109.5 ?
    C16 C17 H17C . . 109.5 ?
    H17A C17 H17C . . 109.5 ?
    H17B C17 H17C . . 109.5 ?
loop_
    _geom_torsion_atom_site_label_1
    _geom_torsion_atom_site_label_2
    _geom_torsion_atom_site_label_3
    _geom_torsion_atom_site_label_4
    _geom_torsion_site_symmetry_1
    _geom_torsion_site_symmetry_2
    _geom_torsion_site_symmetry_3
    _geom_torsion_site_symmetry_4
    _geom_torsion
    _geom_torsion_publ_flag
    C13 C14 C7 C12 . . . . -56.8(4) ?
    C15 C14 C7 C12 . . . . 122.9(3) ?
    C13 C14 C7 C8 . . . . 123.3(3) ?
    C15 C14 C7 C8 . . . . -57.0(3) ?
    C8 C7 C12 C11 . . . . -0.8(4) ?
    C14 C7 C12 C11 . . . . 179.3(2) ?
    C16 O2 C15 O1 . . . . -0.6(4) ?
    C16 O2 C15 C14 . . . . 177.9(2) ?
    C13 C14 C15 O1 . . . . 177.8(3) ?
    C7 C14 C15 O1 . . . . -2.0(4) ?
    C13 C14 C15 O2 . . . . -0.6(4) ?
    C7 C14 C15 O2 . . . . 179.7(2) ?
    C13 N1 C1 C2 . . . . 12.3(5) ?
    C13 N1 C1 C6 . . . . -168.0(3) ?
    C18 O3 C10 C11 . . . . 1.1(4) ?
    C18 O3 C10 C9 . . . . -179.3(3) ?
    C8 C9 C10 O3 . . . . -178.9(2) ?
    C8 C9 C10 C11 . . . . 0.8(4) ?
    C10 C9 C8 C7 . . . . -1.1(4) ?
    C12 C7 C8 C9 . . . . 1.1(4) ?
    C14 C7 C8 C9 . . . . -179.0(2) ?
    C15 C14 C13 N1 . . . . 176.7(3) ?
    C7 C14 C13 N1 . . . . -3.5(4) ?
    C1 N1 C13 C14 . . . . 175.6(3) ?
    O3 C10 C11 C12 . . . . 179.2(2) ?
    C9 C10 C11 C12 . . . . -0.5(4) ?
    C7 C12 C11 C10 . . . . 0.5(4) ?
    C4 C5 C6 F1 . . . . 179.0(3) ?
    C4 C5 C6 C1 . . . . -0.9(5) ?
    C2 C1 C6 F1 . . . . -179.8(3) ?
    N1 C1 C6 F1 . . . . 0.4(4) ?
    C2 C1 C6 C5 . . . . 0.1(5) ?
    N1 C1 C6 C5 . . . . -179.7(3) ?
    C6 C1 C2 C3 . . . . 0.7(5) ?
    N1 C1 C2 C3 . . . . -179.5(3) ?
    C6 C5 C4 C3 . . . . 0.9(5) ?
    C5 C4 C3 C2 . . . . -0.1(5) ?
    C1 C2 C3 C4 . . . . -0.8(5) ?
    C15 O2 C16 C17 . . . . -177.3(3) ?
loop_
    _geom_hbond_atom_site_label_D
    _geom_hbond_atom_site_label_H
    _geom_hbond_atom_site_label_A
    _geom_hbond_site_symmetry_A
    _geom_hbond_distance_DH
    _geom_hbond_distance_HA
    _geom_hbond_distance_DA
    _geom_hbond_angle_DHA
    N1 H1 O3 2_666 0.91(3) 2.65(3) 3.256(3) 125(3)
    C12 H12 O1 1_655 0.93 2.53 3.394(3) 155
    N1 H1 F1 . 0.91(3) 2.26(3) 2.654(3) 102(2)
    C13 H13 O2 . 93.0 2.26 2.649(3) 104
