# Supplementary material for: (E)-Ethyl 3-(2-fluoro­anilino)-2-(4-methoxy­phen­yl)acrylate
Source: Acta Crystallogr Sect E Struct Rep Online. 2008 Jan 23;64(Pt 2):o489. doi: 10.1107/S160053680800175X (PMC2960401; doi:10.1107/S160053680800175X)
Supplement: Supplementary file 2 [file e-64-0o489-Isup2.hkl]

# 
# h,k,l, Fc-squared, Fo-squared, sigma(Fo-squared) and status flag 
# 
data_I
_shelx_title ' X in P-1' 
_shelx_refln_list_code          4 
_shelx_F_calc_maximum      141.84 
_exptl_crystal_F_000       332.00 
_reflns_d_resolution_high  0.8331 
 
loop_ 
 _symmetry_equiv_pos_as_xyz 
 'x, y, z' 
 '-x, -y, -z' 
 
_cell_length_a     6.3630 
_cell_length_b     9.4700 
_cell_length_c    13.9810 
_cell_angle_alpha  97.680 
_cell_angle_beta   97.380 
_cell_angle_gamma  95.400 
 
_shelx_F_squared_multiplier     1.000 
 
loop_ 
 _refln_index_h 
 _refln_index_k 
 _refln_index_l 
 _refln_F_squared_calc 
 _refln_F_squared_meas 
 _refln_F_squared_sigma 
 _refln_observed_status 
   1   0   0        1.38        0.48      0.28 o 
   2   0   0      278.49      288.91      3.88 o 
   3   0   0       23.60       27.80      1.59 o 
   4   0   0       23.05       25.32      2.02 o 
   5   0   0        1.13        2.66      1.24 o 
   6   0   0        3.16        4.05      1.65 o 
   7   0   0        0.60        0.22      1.70 o 
  -7   1   0       12.60        9.49      2.37 o 
  -6   1   0        0.17       -0.38      1.50 o 
  -5   1   0      102.59      100.33      3.98 o 
  -4   1   0      177.51      220.28      5.25 o 
  -3   1   0     1738.82     1960.34     12.58 o 
  -2   1   0      391.78      441.76      4.88 o 
  -1   1   0      318.86      298.66      2.94 o 
   0   1   0     1184.63      897.03     21.65 o 
   1   1   0     1034.86     1045.40      5.79 o 
   2   1   0        3.13        1.33      0.44 o 
   3   1   0        3.36        5.55      0.91 o 
   4   1   0        8.74        9.65      1.22 o 
   5   1   0       53.44       49.84      3.16 o 
   6   1   0        1.06        0.72      1.44 o 
   7   1   0        0.03        0.22      1.57 o 
  -7   2   0       57.32       47.62      3.92 o 
  -6   2   0       13.92       10.39      2.40 o 
  -5   2   0        5.95        4.22      1.28 o 
  -4   2   0       13.89       14.31      1.63 o 
  -3   2   0       11.18        7.99      1.13 o 
  -2   2   0        5.03        5.90      0.72 o 
  -1   2   0      703.30      713.45      5.40 o 
   0   2   0        0.28        0.13      0.24 o 
   1   2   0     2387.62     1972.71     39.21 o 
   2   2   0      285.49      315.60      4.68 o 
   3   2   0       49.90       48.84      2.33 o 
   4   2   0        3.07        0.11      1.05 o 
   5   2   0      300.72      308.24      7.49 o 
   6   2   0       63.97       66.30      4.16 o 
   7   2   0       30.79       30.33      3.46 o 
  -7   3   0        1.58       -0.48      1.94 o 
  -6   3   0        0.40        1.09      1.46 o 
  -5   3   0        0.54       -0.32      1.26 o 
  -4   3   0      145.85      154.90      4.64 o 
  -3   3   0        0.06        0.00      0.65 o 
  -2   3   0        0.49        2.13      0.65 o 
  -1   3   0      159.82      159.86      3.07 o 
   0   3   0       87.45       81.24      3.08 o 
   1   3   0      105.62      103.75      2.61 o 
   2   3   0      194.16      213.12      4.31 o 
   3   3   0      178.42      175.47      4.53 o 
   4   3   0       17.05       16.20      1.89 o 
   5   3   0      306.83      289.43      7.60 o 
   6   3   0        0.97        1.20      1.52 o 
   7   3   0       11.23        9.36      2.46 o 
  -7   4   0        6.52       11.10      2.24 o 
  -6   4   0       18.22       15.39      2.55 o 
  -5   4   0       91.66       83.89      4.07 o 
  -4   4   0        0.37       -0.28      1.11 o 
  -3   4   0        2.94        4.42      1.05 o 
  -2   4   0       88.30       93.15      3.00 o 
  -1   4   0       75.00       79.91      2.63 o 
   0   4   0        9.55       10.43      0.72 o 
   1   4   0      305.94      348.18      5.49 o 
   2   4   0      119.93      124.22      3.72 o 
   3   4   0       10.79        9.51      1.55 o 
   4   4   0        0.18        0.13      1.26 o 
   5   4   0        3.57        5.05      1.46 o 
   6   4   0       15.16       12.45      2.63 o 
  -7   5   0        0.03        0.94      1.61 o 
  -6   5   0       20.41       17.40      2.81 o 
  -5   5   0       48.40       52.19      3.46 o 
  -4   5   0        8.08       -0.13      1.05 o 
  -3   5   0        4.28        4.81      1.05 o 
  -2   5   0        3.95        3.33      0.98 o 
  -1   5   0       13.08       14.94      1.44 o 
   0   5   0        0.18        0.13      0.42 o 
   1   5   0        8.75       11.04      1.31 o 
   2   5   0      383.15      407.99      7.25 o 
   3   5   0       97.06       99.09      4.01 o 
   4   5   0      156.25      163.89      5.81 o 
   5   5   0        1.09        0.00      1.55 o 
   6   5   0       11.06       14.28      2.26 o 
  -6   6   0        3.42        3.16      2.09 o 
  -5   6   0       11.38       13.19      2.33 o 
  -4   6   0        0.22        0.15      1.31 o 
  -3   6   0       70.78       67.52      3.31 o 
  -2   6   0       89.91       81.17      3.55 o 
  -1   6   0      119.32       99.09      3.59 o 
   0   6   0        0.01       -0.20      1.13 o 
   1   6   0       10.06       11.28      1.37 o 
   2   6   0        7.41       11.39      1.48 o 
   3   6   0       29.08       29.35      2.50 o 
   4   6   0       62.45       68.43      3.98 o 
   5   6   0        7.77        7.47      2.16 o 
  -6   7   0       13.41       11.98      2.70 o 
  -5   7   0       28.34       26.89      3.27 o 
  -4   7   0        1.25        0.67      1.28 o 
  -3   7   0       99.76      103.47      4.27 o 
  -2   7   0       19.84       17.42      2.05 o 
  -1   7   0        0.01        0.13      1.00 o 
   0   7   0       17.08       13.83      1.27 o 
   1   7   0        0.55       -0.28      1.11 o 
   2   7   0        3.07        4.07      1.20 o 
   3   7   0       20.83       20.84      2.42 o 
   4   7   0       17.68       23.80      2.66 o 
   5   7   0        0.41        0.00      1.76 o 
  -5   8   0        3.95        3.20      2.37 o 
  -4   8   0       14.77       12.48      2.42 o 
  -3   8   0       22.02       28.98      2.48 o 
  -2   8   0       14.90       18.66      2.35 o 
  -1   8   0       43.89       39.39      3.07 o 
   0   8   0       34.95       36.61      1.94 o 
   1   8   0        1.50        3.05      1.20 o 
   2   8   0       13.84       17.94      2.22 o 
   3   8   0        7.47        4.46      2.26 o 
   4   8   0       16.05       14.09      2.68 o 
  -5   9   0        0.52        0.24      1.83 o 
  -4   9   0        0.63        0.00      2.00 o 
  -3   9   0        3.24        6.01      1.65 o 
  -2   9   0       48.36       44.81      3.83 o 
  -1   9   0        1.48        3.90      1.61 o 
   0   9   0       54.33       53.98      2.70 o 
   1   9   0        5.14        8.73      1.81 o 
   2   9   0      107.71       97.28      5.27 o 
   3   9   0        4.88        1.55      1.96 o 
  -4  10   0        0.68       -0.40      1.59 o 
  -3  10   0        9.43       13.61      2.59 o 
  -2  10   0       91.62       97.44      5.36 o 
  -1  10   0       10.65       11.82      2.33 o 
   0  10   0        7.43        7.21      1.39 o 
   1  10   0        0.00       -0.44      1.76 o 
   2  10   0        0.22       -0.48      1.92 o 
  -2  11   0        0.06        2.61      1.52 o 
  -1  11   0        3.18        5.84      2.16 o 
   0  11   0        2.25        1.24      1.45 o 
  -1 -11   1        1.43        3.37      1.59 o 
   0 -11   1        0.48       -0.28      1.10 o 
   1 -11   1       12.88       13.17      2.57 o 
   2 -11   1        1.10        2.35      1.79 o 
  -2 -10   1        3.96        0.00      2.40 o 
  -1 -10   1        2.24        4.01      1.81 o 
   0 -10   1        2.00        1.00      1.20 o 
   1 -10   1        2.28        3.64      1.85 o 
   2 -10   1        6.63       10.15      2.29 o 
   3 -10   1        1.20        5.03      1.76 o 
   4 -10   1        0.46        3.31      1.85 o 
  -3  -9   1        0.31       -0.46      1.85 o 
  -2  -9   1        0.30        2.57      1.46 o 
  -1  -9   1        0.04       -0.30      1.22 o 
   0  -9   1       13.18       13.84      1.55 o 
   1  -9   1      246.47      248.72      7.49 o 
   2  -9   1        0.13        1.09      1.61 o 
   3  -9   1        2.66        0.39      1.79 o 
   4  -9   1        1.86        3.37      1.44 o 
   5  -9   1        0.67        3.07      1.44 o 
  -4  -8   1        2.25        1.74      1.70 o 
  -3  -8   1        9.08        4.01      1.72 o 
  -2  -8   1       71.36       77.56      3.96 o 
  -1  -8   1        2.84        2.85      1.46 o 
   0  -8   1        8.52       11.11      2.04 o 
   1  -8   1        5.85        8.30      1.70 o 
   2  -8   1       23.14       28.76      2.55 o 
   3  -8   1       59.08       64.64      3.88 o 
   4  -8   1       18.11       21.95      2.46 o 
   5  -8   1        4.24        3.22      2.13 o 
  -5  -7   1        4.98        4.05      1.74 o 
  -4  -7   1       16.42       13.37      2.31 o 
  -3  -7   1       12.56       12.61      2.00 o 
  -2  -7   1       15.98       16.61      1.87 o 
  -1  -7   1       36.27       40.32      2.59 o 
   0  -7   1      152.86      168.67      3.66 o 
   1  -7   1       49.25       45.79      2.87 o 
   2  -7   1        5.99        5.16      1.46 o 
   3  -7   1       84.60       86.07      4.18 o 
   4  -7   1       10.23       13.06      2.20 o 
   5  -7   1        0.82        3.72      1.46 o 
   6  -7   1       37.42       41.35      3.88 o 
  -6  -6   1       10.14        9.65      2.74 o 
  -5  -6   1        8.01       10.02      2.02 o 
  -4  -6   1       17.72       17.14      2.09 o 
  -3  -6   1        2.59        3.09      0.91 o 
  -2  -6   1        0.69       -0.26      1.05 o 
  -1  -6   1        7.09        9.54      1.39 o 
   0  -6   1      189.46      194.69      6.83 o 
   1  -6   1       12.30       16.24      1.70 o 
   2  -6   1        0.53        0.59      1.09 o 
   3  -6   1       67.84       73.27      3.61 o 
   4  -6   1        3.82        4.57      1.39 o 
   5  -6   1        0.93        5.75      1.26 o 
   6  -6   1       10.19       10.82      2.24 o 
  -6  -5   1        1.64        0.44      2.00 o 
  -5  -5   1        1.58        0.20      1.46 o 
  -4  -5   1      107.25      106.19      4.55 o 
  -3  -5   1        7.07        9.41      1.61 o 
  -2  -5   1        7.51        8.32      1.37 o 
  -1  -5   1      268.10      308.31      5.70 o 
   0  -5   1       39.15       33.66      1.38 o 
   1  -5   1        0.77        1.24      0.74 o 
   2  -5   1      145.64      139.63      4.09 o 
   3  -5   1       38.30       36.93      2.50 o 
   4  -5   1        3.29        6.49      1.35 o 
   5  -5   1        1.27        2.83      1.39 o 
   6  -5   1        4.57        4.99      1.89 o 
   7  -5   1        0.56        4.77      1.59 o 
  -6  -4   1        3.08        0.00      2.16 o 
  -5  -4   1        8.26       10.78      1.81 o 
  -4  -4   1      220.07      203.19      5.84 o 
  -3  -4   1       29.94       28.28      2.00 o 
  -2  -4   1      290.27      288.87      5.49 o 
  -1  -4   1      154.19      165.37      3.72 o 
   0  -4   1       19.65       18.34      0.96 o 
   1  -4   1      124.88      127.66      3.22 o 
   2  -4   1      128.08      137.89      3.68 o 
   3  -4   1      116.15      132.53      3.94 o 
   4  -4   1       18.15       23.06      2.16 o 
   5  -4   1       35.46       31.22      2.68 o 
   6  -4   1        0.54        1.13      1.55 o 
   7  -4   1        9.18        7.34      2.53 o 
  -7  -3   1        0.34        1.42      1.74 o 
  -6  -3   1        0.00        3.14      1.42 o 
  -5  -3   1      480.64      482.50      9.49 o 
  -4  -3   1       22.58       16.33      1.94 o 
  -3  -3   1       52.49       54.32      2.50 o 
  -2  -3   1     1275.15     1327.28     10.47 o 
  -1  -3   1      212.32      230.01      3.77 o 
   0  -3   1     1732.78     1465.37     25.50 o 
   1  -3   1      352.48      392.55      4.79 o 
   2  -3   1      109.02      113.98      3.03 o 
   3  -3   1       10.58       13.00      1.33 o 
   4  -3   1        1.64        0.94      1.05 o 
   5  -3   1        2.64        4.14      1.39 o 
   6  -3   1       27.71       30.16      2.92 o 
   7  -3   1        0.65        2.22      1.42 o 
  -7  -2   1        1.65        2.05      1.89 o 
  -6  -2   1       59.53       59.51      3.88 o 
  -5  -2   1      545.71      533.93      9.71 o 
  -4  -2   1      180.93      176.63      4.86 o 
  -3  -2   1      184.15      191.58      4.27 o 
  -2  -2   1      970.58      949.84      7.90 o 
  -1  -2   1       30.44       27.59      1.18 o 
   0  -2   1       45.64       39.34      0.84 o 
   1  -2   1      164.91      177.41      2.72 o 
   2  -2   1       93.33      102.88      2.61 o 
   3  -2   1      133.21      147.32      3.83 o 
   4  -2   1        3.83        8.01      1.31 o 
   5  -2   1       63.51       68.39      3.40 o 
   6  -2   1        1.66        1.96      1.37 o 
   7  -2   1        6.17        7.90      1.94 o 
  -7  -1   1        1.40        0.65      1.57 o 
  -6  -1   1       47.77       50.12      3.59 o 
  -5  -1   1       20.70       18.29      2.37 o 
  -4  -1   1        1.86        2.09      0.98 o 
  -3  -1   1       11.66       14.87      1.24 o 
  -2  -1   1       32.62       34.97      1.46 o 
  -1  -1   1     5486.35     4263.22     48.53 o 
   0  -1   1     1456.93     1113.39     13.50 o 
   1  -1   1      484.81      490.20      3.94 o 
   2  -1   1      443.97      455.61      5.07 o 
   3  -1   1      821.41      909.23      8.86 o 
   4  -1   1       59.98       72.53      3.07 o 
   5  -1   1       43.63       49.23      2.94 o 
   6  -1   1        0.00       -0.30      1.20 o 
   7  -1   1        3.34        5.47      2.02 o 
  -7   0   1        2.40        1.50      1.59 o 
  -6   0   1        0.55       -0.41      1.63 o 
  -5   0   1        0.73        1.11      1.33 o 
  -4   0   1        0.00        1.15      0.67 o 
  -3   0   1      194.15      215.95      4.18 o 
  -2   0   1     1320.45     1328.26      8.25 o 
  -1   0   1      533.22      592.30      3.92 o 
   0   0   1      713.11      467.78     18.26 o 
   1   0   1     1910.84     1594.18     28.48 o 
   2   0   1       26.08       26.17      1.26 o 
   3   0   1     1695.08     1832.07     12.50 o 
   4   0   1      356.99      383.75      6.90 o 
   5   0   1        0.06        0.00      1.26 o 
   6   0   1        2.24        3.40      1.26 o 
   7   0   1        0.58        0.89      1.76 o 
  -7   1   1        2.57        3.42      1.63 o 
  -6   1   1       21.40       20.60      2.61 o 
  -5   1   1        8.85       12.35      1.72 o 
  -4   1   1      161.72      184.20      4.70 o 
  -3   1   1      299.02      313.64      5.14 o 
  -2   1   1        0.03        1.24      0.46 o 
  -1   1   1     3826.44     3158.24     40.80 o 
   0   1   1      245.53      241.99      2.13 o 
   1   1   1      574.34      564.04      4.55 o 
   2   1   1       43.58       50.19      1.83 o 
   3   1   1       26.28       20.84      1.46 o 
   4   1   1      205.06      211.75      5.18 o 
   5   1   1        7.40        9.41      1.68 o 
   6   1   1        0.32       -0.33      1.31 o 
   7   1   1       11.33       14.02      2.37 o 
  -7   2   1        0.14       -0.41      1.63 o 
  -6   2   1        0.11        0.00      1.48 o 
  -5   2   1       40.00       36.56      2.59 o 
  -4   2   1      777.72      867.01     10.04 o 
  -3   2   1      449.67      503.66      6.68 o 
  -2   2   1      515.91      540.87      5.79 o 
  -1   2   1     2529.58     2196.32     40.06 o 
   0   2   1      556.89      546.95      5.49 o 
   1   2   1     1950.39     1663.11     37.54 o 
   2   2   1      470.57      504.10      6.10 o 
   3   2   1      301.21      326.12      5.79 o 
   4   2   1       87.92       70.52      3.16 o 
   5   2   1       42.33       36.58      3.20 o 
   6   2   1        0.12        2.31      1.42 o 
   7   2   1        0.44       -0.42      1.70 o 
  -7   3   1        0.33        0.65      1.65 o 
  -6   3   1        0.01       -0.30      1.20 o 
  -5   3   1       23.54       31.03      2.50 o 
  -4   3   1        3.27        2.42      1.35 o 
  -3   3   1      670.92      758.60      8.54 o 
  -2   3   1      276.71      313.14      4.92 o 
  -1   3   1      152.23      137.11      2.90 o 
   0   3   1       15.95       12.52      0.65 o 
   1   3   1      232.64      249.54      4.16 o 
   2   3   1       49.34       45.44      2.13 o 
   3   3   1        1.27        2.09      0.89 o 
   4   3   1      116.35      111.15      4.40 o 
   5   3   1       26.00       25.69      2.68 o 
   6   3   1        5.09        3.03      1.94 o 
  -7   4   1        3.67        4.29      2.00 o 
  -6   4   1        6.37        7.66      1.57 o 
  -5   4   1        2.64        0.91      1.63 o 
  -4   4   1        9.65       10.10      1.50 o 
  -3   4   1        1.50        3.66      1.05 o 
  -2   4   1        2.77        4.09      0.87 o 
  -1   4   1       82.92       82.43      2.63 o 
   0   4   1       15.19       13.05      0.77 o 
   1   4   1      667.57      701.93      7.73 o 
   2   4   1      526.37      513.39      7.51 o 
   3   4   1       74.21       67.06      3.18 o 
   4   4   1      534.80      541.83      9.69 o 
   5   4   1       38.52       37.52      3.05 o 
   6   4   1       39.33       36.14      3.61 o 
  -7   5   1        1.14        2.59      1.81 o 
  -6   5   1       40.96       39.26      3.61 o 
  -5   5   1        0.66        0.65      1.44 o 
  -4   5   1        4.32        2.74      1.35 o 
  -3   5   1       45.33       44.70      2.70 o 
  -2   5   1       50.07       53.45      2.57 o 
  -1   5   1      191.47      186.92      4.49 o 
   0   5   1       30.71       28.51      1.29 o 
   1   5   1      136.77      155.77      4.27 o 
   2   5   1       25.60       23.95      2.02 o 
   3   5   1      102.67       97.85      4.09 o 
   4   5   1       33.76       38.76      3.00 o 
   5   5   1       16.37       18.20      2.59 o 
   6   5   1       25.60       26.35      3.05 o 
  -6   6   1       36.24       34.92      3.68 o 
  -5   6   1       15.03       17.16      2.31 o 
  -4   6   1        1.11        0.61      1.15 o 
  -3   6   1      174.27      184.05      5.47 o 
  -2   6   1       50.24       58.37      2.96 o 
  -1   6   1       44.85       48.03      2.61 o 
   0   6   1       15.54        8.92      8.09 o 
   1   6   1        3.49        2.85      1.09 o 
   2   6   1       32.63       30.31      2.31 o 
   3   6   1       95.23      101.25      4.40 o 
   4   6   1        8.60        6.29      1.76 o 
   5   6   1        0.04       -0.41      1.63 o 
  -6   7   1        5.05        4.75      2.50 o 
  -5   7   1        1.41       -0.48      1.94 o 
  -4   7   1        2.73        4.77      1.70 o 
  -3   7   1       13.84       12.39      2.11 o 
  -2   7   1        0.71        1.94      0.98 o 
  -1   7   1        9.75       11.34      1.70 o 
   0   7   1        3.07        1.87      2.05 o 
   1   7   1        1.10       -0.25      1.00 o 
   2   7   1        6.00        6.64      1.52 o 
   3   7   1        5.87        1.39      1.87 o 
   4   7   1       15.84       14.48      2.46 o 
   5   7   1        5.53        3.72      1.68 o 
  -5   8   1        1.31        2.57      1.96 o 
  -4   8   1        7.40        1.33      1.70 o 
  -3   8   1        0.81       -0.33      1.33 o 
  -2   8   1        0.20       -0.28      1.13 o 
  -1   8   1        0.05        1.24      1.02 o 
   0   8   1        8.68        3.53      4.21 o 
   1   8   1       32.73       36.86      3.03 o 
   2   8   1       66.22       61.05      3.90 o 
   3   8   1        3.08        4.77      1.68 o 
   4   8   1       11.02       12.37      2.07 o 
  -5   9   1        3.53        5.20      2.29 o 
  -4   9   1        0.00        0.00      1.81 o 
  -3   9   1       11.34       13.72      2.18 o 
  -2   9   1        6.29        5.90      2.09 o 
  -1   9   1       39.64       44.79      3.59 o 
   0   9   1        5.15        2.91      2.62 o 
   1   9   1       23.33       -0.20      1.37 o 
   2   9   1        0.58        0.00      1.59 o 
   3   9   1        2.96        2.46      2.05 o 
  -4  10   1        0.08        0.24      1.46 o 
  -3  10   1       14.49       22.84      3.07 o 
  -2  10   1       15.16       19.44      2.98 o 
  -1  10   1       11.96       14.91      2.16 o 
   0  10   1        0.07        0.30      1.25 o 
   1  10   1       15.48       18.05      2.55 o 
   2  10   1        7.58        6.51      1.94 o 
  -2  11   1       11.86       10.34      2.77 o 
  -1  11   1       45.53       47.55      4.01 o 
   0  11   1        1.26        0.95      1.22 o 
  -1 -11   2        0.06       -0.48      1.92 o 
   0 -11   2        0.04        0.46      1.39 o 
   1 -11   2        0.16       -0.51      2.05 o 
   2 -11   2        3.92        7.05      2.00 o 
  -2 -10   2        3.09        4.25      1.83 o 
  -1 -10   2        0.01       -0.38      1.50 o 
   0 -10   2       39.80       33.40      2.36 o 
   1 -10   2        9.55        8.27      2.35 o 
   2 -10   2        0.53        1.65      1.63 o 
   3 -10   2        6.56        9.41      2.22 o 
   4 -10   2        0.68        2.13      1.79 o 
  -4  -9   2        2.29        4.09      1.85 o 
  -3  -9   2        6.03        6.01      1.87 o 
  -2  -9   2       29.80       32.86      2.98 o 
  -1  -9   2       14.61       17.14      2.55 o 
   0  -9   2       80.82       76.10     50.56 o 
   1  -9   2        0.01       -0.51      2.05 o 
   2  -9   2        6.57        9.43      2.29 o 
   3  -9   2       19.51       20.92      2.77 o 
   4  -9   2        1.30        0.00      1.81 o 
   5  -9   2        3.02        1.89      1.87 o 
  -4  -8   2        0.15       -0.22      1.37 o 
  -3  -8   2        0.09        0.00      1.39 o 
  -2  -8   2        0.27       -0.30      1.22 o 
  -1  -8   2       13.27       14.96      2.02 o 
   0  -8   2       40.87       40.43      3.54 o 
   1  -8   2        8.81       10.86      1.76 o 
   2  -8   2       54.75       62.32      3.64 o 
   3  -8   2       45.90       55.76      3.77 o 
   4  -8   2        9.67       12.00      2.11 o 
   5  -8   2        5.99        7.56      1.83 o 
  -5  -7   2        1.38        3.35      1.50 o 
  -4  -7   2        0.43        0.59      1.37 o 
  -3  -7   2      156.37      131.60      5.33 o 
  -2  -7   2       45.88       40.85      3.00 o 
  -1  -7   2       60.92       78.47      3.68 o 
   0  -7   2      120.35      116.23      3.11 o 
   1  -7   2       20.25       16.85      1.98 o 
   2  -7   2       32.36       29.46      2.53 o 
   3  -7   2        1.24        2.57      1.33 o 
   4  -7   2        0.07       -0.40      1.61 o 
   5  -7   2       50.71       48.60      3.81 o 
   6  -7   2       11.88        2.53      1.94 o 
  -6  -6   2        1.17        4.55      2.05 o 
  -5  -6   2        0.00        0.41      1.52 o 
  -4  -6   2        0.74        1.20      1.35 o 
  -3  -6   2        2.92        7.01      1.61 o 
  -2  -6   2       28.12       26.72      2.16 o 
  -1  -6   2       32.55       38.06      2.29 o 
   0  -6   2       10.30        8.67      0.89 o 
   1  -6   2       57.50       62.92      2.94 o 
   2  -6   2       10.13        6.68      1.20 o 
   3  -6   2        6.87        3.72      1.74 o 
   4  -6   2       94.63      100.22      4.49 o 
   5  -6   2        1.08        3.46      1.61 o 
   6  -6   2       17.76       22.54      2.77 o 
  -6  -5   2        3.88        2.66      2.09 o 
  -5  -5   2        0.04        0.54      1.39 o 
  -4  -5   2        3.06        3.22      1.22 o 
  -3  -5   2       20.56       14.72      1.85 o 
  -2  -5   2        0.01        1.72      0.67 o 
  -1  -5   2        1.55        4.03      0.83 o 
   0  -5   2      384.51      377.58      4.33 o 
   1  -5   2       10.79       13.35      1.35 o 
   2  -5   2      532.47      565.76      7.84 o 
   3  -5   2       28.47       23.32      2.05 o 
   4  -5   2        3.30        2.53      1.13 o 
   5  -5   2       99.96       99.03      4.75 o 
   6  -5   2        2.33        2.44      1.65 o 
  -6  -4   2       60.30       62.92      4.31 o 
  -5  -4   2       43.51       39.58      3.22 o 
  -4  -4   2       13.25       14.68      1.79 o 
  -3  -4   2      140.00      141.68      4.46 o 
  -2  -4   2        4.64       11.00      1.26 o 
  -1  -4   2        5.53        5.62      0.78 o 
   0  -4   2      470.77      531.18     12.42 o 
   1  -4   2        0.24        0.00      0.57 o 
   2  -4   2      317.31      311.79      5.62 o 
   3  -4   2       10.07        6.97      1.33 o 
   4  -4   2        4.37        6.31      1.42 o 
   5  -4   2        8.44       10.45      1.89 o 
   6  -4   2        0.14        4.44      1.33 o 
   7  -4   2        6.34        7.93      2.53 o 
  -7  -3   2       19.60       20.95      2.63 o 
  -6  -3   2      242.27      220.26      7.29 o 
  -5  -3   2      198.66      200.51      6.16 o 
  -4  -3   2       85.51       84.50      3.64 o 
  -3  -3   2       20.87       20.25      1.65 o 
  -2  -3   2     1413.92     1563.11     11.43 o 
  -1  -3   2       37.66       44.72      1.72 o 
   0  -3   2        0.63        0.47      0.30 o 
   1  -3   2       58.41       67.11      2.09 o 
   2  -3   2       37.02       52.23      2.13 o 
   3  -3   2        6.74       11.37      1.22 o 
   4  -3   2        7.52        9.97      1.63 o 
   5  -3   2        0.58       -0.15      1.22 o 
   6  -3   2       38.02       32.79      3.14 o 
   7  -3   2        3.28        1.13      2.07 o 
  -7  -2   2       38.30       35.64      3.46 o 
  -6  -2   2      141.56      133.80      5.64 o 
  -5  -2   2      154.88      165.28      5.38 o 
  -4  -2   2        5.11        5.57      1.20 o 
  -3  -2   2      178.40      173.36      4.12 o 
  -2  -2   2      118.22      123.72      2.92 o 
  -1  -2   2      277.92      297.03      3.77 o 
   0  -2   2       92.41       76.28      2.42 o 
   1  -2   2       21.06       23.41      1.05 o 
   2  -2   2      451.53      460.33      5.66 o 
   3  -2   2       11.85        8.19      1.13 o 
   4  -2   2       42.89       41.80      2.50 o 
   5  -2   2        1.34        0.87      1.39 o 
   6  -2   2       20.44       17.72      2.57 o 
   7  -2   2       26.60       25.50      3.16 o 
  -7  -1   2        0.20        2.18      1.65 o 
  -6  -1   2       45.61       45.81      3.40 o 
  -5  -1   2      403.72      370.69      7.88 o 
  -4  -1   2        2.01        5.14      0.96 o 
  -3  -1   2        0.66        0.15      0.61 o 
  -2  -1   2      269.94      265.18      3.94 o 
  -1  -1   2        3.64        5.81      0.54 o 
   0  -1   2     1254.77      978.26     14.95 o 
   1  -1   2       18.08       16.09      0.85 o 
   2  -1   2      989.10     1094.35      8.16 o 
   3  -1   2     1066.62     1190.67     10.36 o 
   4  -1   2       96.58       89.18      3.46 o 
   5  -1   2        0.01       -0.30      1.20 o 
   6  -1   2        3.45        2.00      1.46 o 
   7  -1   2        5.52        5.14      2.05 o 
  -7   0   2        1.19       -0.40      1.61 o 
  -6   0   2       99.72      101.62      4.64 o 
  -5   0   2        4.59        3.85      1.55 o 
  -4   0   2        0.05        0.00      0.70 o 
  -3   0   2        0.70        2.33      0.63 o 
  -2   0   2      651.12      716.04      6.23 o 
  -1   0   2     1926.89     1717.17     30.68 o 
   0   0   2     2926.90     1680.49     18.28 o 
   1   0   2      126.98      147.71      2.35 o 
   2   0   2      150.94      152.65      3.11 o 
   3   0   2        8.65        9.93      1.24 o 
   4   0   2       33.57       32.62      2.42 o 
   5   0   2       46.52       33.77      2.77 o 
   6   0   2       17.32       13.78      2.18 o 
   7   0   2        8.71        8.36      2.09 o 
  -7   1   2        0.38        0.22      1.83 o 
  -6   1   2        0.24       -0.40      1.61 o 
  -5   1   2       69.79       65.67      3.40 o 
  -4   1   2       31.26       34.18      2.22 o 
  -3   1   2        2.12        2.98      0.83 o 
  -2   1   2     1132.87     1290.35      8.58 o 
  -1   1   2      798.21      880.97      5.68 o 
   0   1   2        0.75        0.13      0.23 o 
   1   1   2     6126.32     3498.47     51.28 o 
   2   1   2      518.21      527.59      6.03 o 
   3   1   2       53.97       58.66      2.57 o 
   4   1   2       65.23       67.61      3.16 o 
   5   1   2        7.89       10.60      1.72 o 
   6   1   2       17.07       18.70      2.42 o 
   7   1   2        2.35        3.24      1.63 o 
  -7   2   2        2.25        4.51      1.70 o 
  -6   2   2       20.51       24.82      2.66 o 
  -5   2   2        0.05       -0.25      1.00 o 
  -4   2   2       33.62       31.38      2.24 o 
  -3   2   2       21.62       16.85      1.46 o 
  -2   2   2      285.95      297.82      4.44 o 
  -1   2   2     6018.25     4570.44     61.29 o 
   0   2   2    13121.20     7076.68    100.93 o 
   1   2   2     2603.71     2199.74     45.96 o 
   2   2   2        0.98        1.33      0.65 o 
   3   2   2       35.28       30.92      1.87 o 
   4   2   2       25.93       30.59      2.24 o 
   5   2   2      189.26      179.72      6.10 o 
   6   2   2        2.61        4.72      1.74 o 
   7   2   2       11.87       10.06      2.35 o 
  -7   3   2        0.01        0.65      1.89 o 
  -6   3   2       18.87       23.73      2.57 o 
  -5   3   2        0.00        0.28      1.15 o 
  -4   3   2       33.74       32.99      2.37 o 
  -3   3   2      640.12      738.46      8.49 o 
  -2   3   2      620.07      693.94      7.34 o 
  -1   3   2       90.02       76.53      2.33 o 
   0   3   2      960.62      882.59     13.01 o 
   1   3   2      111.79       93.21      2.72 o 
   2   3   2      103.17      110.28      3.31 o 
   3   3   2      120.62      128.77      4.09 o 
   4   3   2      195.78      204.47      5.84 o 
   5   3   2        0.39        2.20      1.33 o 
   6   3   2        0.22        2.48      1.52 o 
  -7   4   2        4.25        3.61      2.20 o 
  -6   4   2        3.66       -0.37      1.70 o 
  -5   4   2        8.16        7.25      1.55 o 
  -4   4   2        0.24        0.26      1.00 o 
  -3   4   2        5.43        2.59      1.02 o 
  -2   4   2       28.73       26.28      1.76 o 
  -1   4   2       63.38       56.15      2.26 o 
   0   4   2       60.37       57.73      2.48 o 
   1   4   2       10.97        9.10      1.22 o 
   2   4   2      292.45      304.74      5.99 o 
   3   4   2        0.10        2.46      0.70 o 
   4   4   2      236.48      228.23      6.66 o 
   5   4   2       80.89       82.93      4.40 o 
   6   4   2       37.30       38.63      3.59 o 
  -7   5   2        1.37        0.72      1.59 o 
  -6   5   2        0.04        2.37      1.55 o 
  -5   5   2       13.01       15.94      1.76 o 
  -4   5   2        3.12        3.61      1.42 o 
  -3   5   2       80.84       85.46      3.68 o 
  -2   5   2       91.76       90.93      3.42 o 
  -1   5   2       74.52       76.14      3.05 o 
   0   5   2        8.11        7.18      0.84 o 
   1   5   2       22.30       21.90      1.79 o 
   2   5   2      168.30      161.91      4.83 o 
   3   5   2       42.33       41.41      2.94 o 
   4   5   2       28.30       30.70      2.87 o 
   5   5   2        0.16        0.81      1.52 o 
   6   5   2        8.42        7.34      2.40 o 
  -6   6   2        2.10        2.33      1.70 o 
  -5   6   2       11.00        4.68      1.89 o 
  -4   6   2       33.05       35.88      2.85 o 
  -3   6   2       34.20       34.66      2.68 o 
  -2   6   2       13.48       16.48      1.83 o 
  -1   6   2       12.58       16.83      1.63 o 
   0   6   2      107.68      115.39      2.86 o 
   1   6   2       11.23       12.69      1.63 o 
   2   6   2        2.67        3.03      1.11 o 
   3   6   2        0.93       -0.39      1.55 o 
   4   6   2       18.02       15.22      2.26 o 
   5   6   2        0.12       -0.43      1.72 o 
  -6   7   2        0.13       -0.47      1.87 o 
  -5   7   2       21.55       25.45      3.00 o 
  -4   7   2       12.48       13.13      2.22 o 
  -3   7   2        9.87       15.09      1.85 o 
  -2   7   2        0.12        1.83      0.87 o 
  -1   7   2       13.49       14.13      1.63 o 
   0   7   2        0.48        0.60      0.65 o 
   1   7   2        0.61        2.02      1.13 o 
   2   7   2        2.77        1.11      1.18 o 
   3   7   2        0.34        0.72      0.85 o 
   4   7   2        2.84        2.90      1.63 o 
   5   7   2        4.51        5.03      2.31 o 
  -5   8   2        2.00        2.61      2.05 o 
  -4   8   2        0.07       -0.38      1.52 o 
  -3   8   2        9.79        9.99      1.98 o 
  -2   8   2        8.48        8.86      1.61 o 
  -1   8   2        2.93        4.14      1.52 o 
   0   8   2        3.81        2.00      1.52 o 
   1   8   2        6.12       -0.17      1.09 o 
   2   8   2        3.88        4.57      1.11 o 
   3   8   2       10.67        7.95      2.09 o 
   4   8   2        3.55        2.31      2.09 o 
  -5   9   2        0.40        1.20      1.83 o 
  -4   9   2        0.43        0.65      1.87 o 
  -3   9   2       14.43       13.35      2.31 o 
  -2   9   2        0.00        0.94      1.46 o 
  -1   9   2        0.16        2.57      1.22 o 
   0   9   2        0.72        1.00      0.97 o 
   1   9   2        2.44        5.05      1.52 o 
   2   9   2       17.94       14.65      2.48 o 
   3   9   2        1.13        1.61      1.70 o 
  -3  10   2       11.18       11.04      2.87 o 
  -2  10   2       39.18       51.04      4.01 o 
  -1  10   2        2.70        2.96      2.29 o 
   0  10   2        6.39        7.90      1.82 o 
   1  10   2        0.42        3.11      1.68 o 
   2  10   2        0.46        0.00      1.74 o 
  -1  11   2        0.81        2.18      1.83 o 
  -1 -11   3        0.78       -0.47      1.89 o 
   0 -11   3        1.44        2.62      1.85 o 
   1 -11   3        0.04        1.39      1.70 o 
   2 -11   3        0.10       -0.24      1.81 o 
  -2 -10   3        0.74        0.89      1.61 o 
  -1 -10   3        5.18        8.60      2.18 o 
   0 -10   3        0.30       -0.24      1.15 o 
   1 -10   3       11.55        7.49      2.29 o 
   2 -10   3        5.30        8.34      2.20 o 
   3 -10   3        4.80        4.20      1.72 o 
   4 -10   3        3.33        2.40      1.72 o 
  -4  -9   3        0.25        2.40      1.39 o 
  -3  -9   3        2.87        3.44      1.72 o 
  -2  -9   3       13.47       14.46      2.42 o 
  -1  -9   3        9.17        8.58      2.05 o 
   0  -9   3        0.86        0.02      1.59 o 
   1  -9   3       91.19       88.01      4.64 o 
   2  -9   3       14.02       17.38      2.42 o 
   3  -9   3       16.01       19.38      2.33 o 
   4  -9   3        1.27        0.00      1.89 o 
   5  -9   3        1.47        3.11      1.79 o 
  -4  -8   3        9.37        8.58      1.87 o 
  -3  -8   3       73.68       73.48      4.29 o 
  -2  -8   3        8.93        8.19      1.87 o 
  -1  -8   3      111.45      112.00      4.72 o 
   0  -8   3        5.06        7.71      1.13 o 
   1  -8   3        2.87        2.59      1.48 o 
   2  -8   3       91.88       96.46      4.53 o 
   3  -8   3        6.84        2.77      1.74 o 
   4  -8   3       12.34        7.34      2.29 o 
   5  -8   3        9.20       12.26      2.18 o 
  -5  -7   3       34.83       38.67      3.44 o 
  -4  -7   3        5.59        3.46      1.48 o 
  -3  -7   3        3.65        4.01      1.63 o 
  -2  -7   3        1.01        2.53      1.13 o 
  -1  -7   3        2.04        1.22      1.39 o 
   0  -7   3      211.93      219.83     10.43 o 
   1  -7   3       15.82       12.02      1.50 o 
   2  -7   3        0.53        0.83      1.07 o 
   3  -7   3       43.04       44.18      3.05 o 
   4  -7   3       17.24       14.11      2.35 o 
   5  -7   3        1.83        0.81      2.00 o 
   6  -7   3       21.81       19.84      2.81 o 
  -6  -6   3        9.79       10.49      2.29 o 
  -5  -6   3       11.64       14.15      2.13 o 
  -4  -6   3       24.18       23.34      2.44 o 
  -3  -6   3        7.96       11.30      1.61 o 
  -2  -6   3        2.04        3.18      1.09 o 
  -1  -6   3       18.19       18.46      1.79 o 
   0  -6   3       36.48       46.53      1.82 o 
   1  -6   3        1.93        2.11      0.83 o 
   2  -6   3      118.08      121.73      4.22 o 
   3  -6   3      105.24      106.36      4.33 o 
   4  -6   3      322.68      331.30      8.16 o 
   5  -6   3       24.95       20.03      2.83 o 
   6  -6   3        3.75        8.10      2.09 o 
  -6  -5   3        2.77        3.09      1.46 o 
  -5  -5   3       12.73       13.67      2.22 o 
  -4  -5   3       15.34       14.48      1.92 o 
  -3  -5   3       33.45       42.35      2.59 o 
  -2  -5   3       64.24       64.88      3.03 o 
  -1  -5   3        3.36        5.66      1.13 o 
   0  -5   3       31.13       18.90      3.06 o 
   1  -5   3      789.24      849.97      9.14 o 
   2  -5   3      315.78      314.41      6.27 o 
   3  -5   3       60.87       67.63      3.20 o 
   4  -5   3       14.08        9.95      1.98 o 
   5  -5   3       71.32       69.96      4.38 o 
   6  -5   3       12.03       12.41      2.16 o 
  -6  -4   3       25.99       24.30      3.05 o 
  -5  -4   3        1.88        3.40      1.39 o 
  -4  -4   3       40.00       41.46      2.72 o 
  -3  -4   3      539.05      578.73      8.47 o 
  -2  -4   3       14.00       14.74      1.44 o 
  -1  -4   3       77.23       84.05      2.79 o 
   0  -4   3       71.77       69.40      2.84 o 
   1  -4   3        0.32       -0.16      0.65 o 
   2  -4   3      206.40      247.74      5.03 o 
   3  -4   3       41.75       43.00      2.40 o 
   4  -4   3        5.12        6.25      1.31 o 
   5  -4   3        4.63        3.92      1.55 o 
   6  -4   3        0.00        0.98      1.35 o 
   7  -4   3        0.70       -0.57      2.29 o 
  -7  -3   3       25.48       24.43      2.96 o 
  -6  -3   3       70.07       72.51      4.31 o 
  -5  -3   3       37.41       39.32      2.98 o 
  -4  -3   3        0.01        0.89      1.05 o 
  -3  -3   3       63.90       65.21      2.87 o 
  -2  -3   3      601.94      708.70      7.84 o 
  -1  -3   3       14.78       17.31      1.13 o 
   0  -3   3      120.20      129.24      1.98 o 
   1  -3   3      315.32      339.60      4.86 o 
   2  -3   3        4.56        4.03      0.72 o 
   3  -3   3        8.09        9.08      1.24 o 
   4  -3   3       53.03       50.49      2.92 o 
   5  -3   3       26.11       27.41      2.68 o 
   6  -3   3        2.41        2.87      1.79 o 
   7  -3   3        4.76        3.94      1.79 o 
  -7  -2   3       14.80       10.60      2.85 o 
  -6  -2   3        4.00        4.62      1.94 o 
  -5  -2   3       85.97       86.68      4.18 o 
  -4  -2   3       20.58       23.82      1.98 o 
  -3  -2   3      141.10      171.53      4.14 o 
  -2  -2   3      148.29      158.84      3.42 o 
  -1  -2   3      877.32      847.79      6.68 o 
   0  -2   3       47.83       50.82      1.12 o 
   1  -2   3      146.96      127.85      2.68 o 
   2  -2   3        0.58        0.35      0.41 o 
   3  -2   3      119.87      146.06      3.98 o 
   4  -2   3        0.19       -0.24      0.96 o 
   5  -2   3        5.35        7.27      1.39 o 
   6  -2   3        8.73        9.21      1.96 o 
   7  -2   3        9.04       11.69      2.29 o 
  -7  -1   3       10.41       13.35      2.42 o 
  -6  -1   3      108.33      117.53      5.36 o 
  -5  -1   3      212.90      201.21      5.90 o 
  -4  -1   3      171.98      167.70      4.57 o 
  -3  -1   3        0.16       -0.17      0.70 o 
  -2  -1   3      291.72      340.43      4.64 o 
  -1  -1   3      110.52       90.47      2.02 o 
   0  -1   3      323.35      308.58      6.36 o 
   1  -1   3      523.44      527.50      4.99 o 
   2  -1   3      248.57      244.80      4.25 o 
   3  -1   3      200.44      250.15      5.09 o 
   4  -1   3        1.09        0.83      0.96 o 
   5  -1   3       22.46       20.92      2.09 o 
   6  -1   3       73.02       78.14      4.31 o 
   7  -1   3       11.26       10.54      2.55 o 
  -7   0   3        1.45       -0.37      1.48 o 
  -6   0   3        3.72        3.31      1.72 o 
  -5   0   3      278.34      280.11      6.73 o 
  -4   0   3        2.19        4.86      1.07 o 
  -3   0   3       76.08       86.68      2.83 o 
  -2   0   3      112.77      123.28      2.74 o 
  -1   0   3      227.47      233.21      3.11 o 
   0   0   3       26.15       36.93      0.83 o 
   1   0   3       24.57       32.86      1.28 o 
   2   0   3       78.99       79.63      2.44 o 
   3   0   3      205.76      260.32      5.16 o 
   4   0   3      241.61      241.42      5.81 o 
   5   0   3        2.18        0.61      1.52 o 
   6   0   3        3.73        5.51      1.72 o 
   7   0   3        4.04        2.31      2.24 o 
  -7   1   3        4.90        5.77      2.07 o 
  -6   1   3        0.41        1.92      1.39 o 
  -5   1   3        1.11        1.81      1.28 o 
  -4   1   3       74.59       78.43      3.22 o 
  -3   1   3        8.35        7.86      1.18 o 
  -2   1   3      736.37      805.31      7.12 o 
  -1   1   3    20117.56    10298.13     89.23 o 
   0   1   3      801.03      752.95      5.93 o 
   1   1   3      745.06      717.71      6.21 o 
   2   1   3      333.70      359.63      5.33 o 
   3   1   3      154.06      163.84      4.27 o 
   4   1   3      181.30      193.33      5.38 o 
   5   1   3        0.29       -0.30      1.20 o 
   6   1   3        0.20        0.59      1.39 o 
   7   1   3        5.07        6.42      2.05 o 
  -7   2   3        5.52        1.72      2.07 o 
  -6   2   3        7.83        8.99      1.76 o 
  -5   2   3        0.02        2.55      1.15 o 
  -4   2   3      224.92      274.58      5.97 o 
  -3   2   3       66.75       66.10      2.59 o 
  -2   2   3       10.47        6.49      0.94 o 
  -1   2   3       63.67       69.26      2.07 o 
   0   2   3      204.06      197.16      2.32 o 
   1   2   3      193.73      172.47      3.42 o 
   2   2   3      255.03      299.17      5.12 o 
   3   2   3      160.78      187.47      4.77 o 
   4   2   3       47.18       50.38      2.96 o 
   5   2   3       62.61       66.82      3.77 o 
   6   2   3        3.00        5.07      1.50 o 
  -7   3   3        8.03        7.25      2.13 o 
  -6   3   3        3.04        2.55      1.63 o 
  -5   3   3        3.79        5.77      1.44 o 
  -4   3   3        3.38        6.21      1.22 o 
  -3   3   3      151.34      154.66      4.18 o 
  -2   3   3      307.10      334.07      5.42 o 
  -1   3   3        7.88        5.64      0.85 o 
   0   3   3       47.27       41.06      1.30 o 
   1   3   3      474.03      483.67      6.40 o 
   2   3   3      242.35      246.82      5.18 o 
   3   3   3        6.83        6.25      1.42 o 
   4   3   3      540.65      549.95      9.65 o 
   5   3   3        2.86        3.53      1.57 o 
   6   3   3       36.77       38.95      3.83 o 
  -7   4   3        0.25       -0.47      1.87 o 
  -6   4   3        0.78        1.70      1.44 o 
  -5   4   3       47.08       50.71      3.24 o 
  -4   4   3       26.32       24.36      2.20 o 
  -3   4   3       16.68       25.61      1.92 o 
  -2   4   3      106.94      113.05      3.61 o 
  -1   4   3      190.83      178.06      4.16 o 
   0   4   3        2.97        2.14      0.57 o 
   1   4   3     1222.13     1199.30     10.89 o 
   2   4   3       14.14       20.36      1.85 o 
   3   4   3       83.87       77.84      3.55 o 
   4   4   3      199.26      197.96      6.25 o 
   5   4   3        0.20        0.37      1.50 o 
   6   4   3        0.51        0.67      1.72 o 
  -7   5   3        0.02        0.96      1.89 o 
  -6   5   3       22.14       23.45      2.53 o 
  -5   5   3        0.34        1.52      1.05 o 
  -4   5   3        1.09       -0.15      1.24 o 
  -3   5   3        2.74        1.46      1.31 o 
  -2   5   3       53.35       59.62      2.85 o 
  -1   5   3       14.31       12.67      1.48 o 
   0   5   3       84.06       87.44      2.36 o 
   1   5   3        2.65        2.31      1.09 o 
   2   5   3        2.56        1.87      1.20 o 
   3   5   3       24.94       24.45      2.48 o 
   4   5   3        6.10        4.16      2.05 o 
   5   5   3        0.56        4.53      1.57 o 
  -6   6   3       19.33       11.78      3.03 o 
  -5   6   3        7.08        5.51      2.16 o 
  -4   6   3        0.01        0.96      1.28 o 
  -3   6   3        9.00       13.22      1.76 o 
  -2   6   3       43.72       50.56      2.98 o 
  -1   6   3        7.55        7.21      1.31 o 
   0   6   3       50.87       55.15      4.49 o 
   1   6   3      173.77      182.33      5.29 o 
   2   6   3        1.76        0.72      1.22 o 
   3   6   3       81.23       78.41      4.42 o 
   4   6   3        7.17        5.97      2.07 o 
   5   6   3        0.20        0.22      1.48 o 
  -6   7   3        0.01       -0.46      1.85 o 
  -5   7   3        1.94        4.22      1.44 o 
  -4   7   3        7.47        9.51      1.87 o 
  -3   7   3        6.95       11.24      1.72 o 
  -2   7   3        3.47        2.63      1.24 o 
  -1   7   3        0.72        1.26      1.18 o 
   0   7   3        2.71        4.50      0.93 o 
   1   7   3        0.19       -0.30      1.20 o 
   2   7   3        3.39        3.16      1.42 o 
   3   7   3       32.26       31.38      3.14 o 
   4   7   3        0.03        0.63      1.44 o 
  -5   8   3        0.33        0.44      1.57 o 
  -4   8   3        2.74       -0.39      1.72 o 
  -3   8   3        7.04        6.66      1.83 o 
  -2   8   3        4.81        8.10      1.70 o 
  -1   8   3        0.42       -0.30      1.22 o 
   0   8   3        2.43        2.47      0.95 o 
   1   8   3        0.01       -0.17      1.26 o 
   2   8   3       18.65       16.70      2.35 o 
   3   8   3        0.97        2.96      1.65 o 
   4   8   3        0.22       -0.48      1.94 o 
  -4   9   3        0.01        1.11      1.79 o 
  -3   9   3        0.68       -0.44      1.76 o 
  -2   9   3        1.92        1.94      1.48 o 
  -1   9   3        5.45        5.88      1.68 o 
   0   9   3        1.40        3.40      1.54 o 
   1   9   3        8.06        8.64      2.20 o 
   2   9   3        2.21        0.87      1.72 o 
   3   9   3        0.02       -0.35      1.39 o 
  -3  10   3        1.58        1.37      2.33 o 
  -2  10   3        0.04        1.33      2.02 o 
  -1  10   3       11.99       17.59      2.63 o 
   0  10   3        0.87        1.66      1.26 o 
   1  10   3       48.88       50.86      4.20 o 
  -1 -11   4        0.18        0.00      1.57 o 
   0 -11   4        5.18        7.74      1.46 o 
   1 -11   4        0.62       -0.54      2.18 o 
   2 -11   4        0.45        2.85      1.31 o 
  -2 -10   4        0.78        3.57      1.61 o 
  -1 -10   4        2.20        1.48      1.57 o 
   0 -10   4       12.75       12.28      1.71 o 
   1 -10   4       32.07       36.43      3.31 o 
   2 -10   4        0.81       -0.40      1.59 o 
   3 -10   4        6.24        3.57      2.24 o 
  -4  -9   4        0.60       -0.24      1.94 o 
  -3  -9   4        4.25        4.31      2.20 o 
  -2  -9   4       31.68       35.01      3.33 o 
  -1  -9   4        6.56        3.68      1.94 o 
   0  -9   4        7.17        7.39      1.36 o 
   1  -9   4        5.51       10.02      1.83 o 
   2  -9   4        1.35        1.48      1.79 o 
   3  -9   4        0.10        0.59      1.24 o 
   4  -9   4        1.49       -0.42      1.70 o 
  -4  -8   4        0.28       -0.45      1.79 o 
  -3  -8   4        5.99        6.29      2.07 o 
  -2  -8   4       19.43       24.10      2.57 o 
  -1  -8   4       57.63       62.88      3.61 o 
   0  -8   4      406.36      387.70      6.13 o 
   1  -8   4        0.28       -0.37      1.48 o 
   2  -8   4       40.61       36.49      3.16 o 
   3  -8   4        1.98        2.31      1.79 o 
   4  -8   4        0.70       -0.40      1.59 o 
   5  -8   4        0.27        2.46      1.44 o 
  -5  -7   4        0.07        1.11      1.72 o 
  -4  -7   4        0.04        1.15      1.33 o 
  -3  -7   4      129.10      117.45      4.86 o 
  -2  -7   4        0.12        1.94      0.91 o 
  -1  -7   4       60.90       57.31      3.11 o 
   0  -7   4       75.08       76.42      3.97 o 
   1  -7   4       11.20       -0.30      1.20 o 
   2  -7   4        3.02        3.42      1.31 o 
   3  -7   4       83.74       80.15      4.33 o 
   4  -7   4        1.41        3.40      1.24 o 
   5  -7   4        1.62        3.51      1.74 o 
   6  -7   4        4.44        3.33      1.87 o 
  -6  -6   4        1.69        3.11      1.46 o 
  -5  -6   4        3.93        1.83      1.76 o 
  -4  -6   4       12.66       11.24      1.98 o 
  -3  -6   4        9.44       10.69      1.74 o 
  -2  -6   4       10.97        9.73      1.50 o 
   0  -6   4      280.68      233.75    150.54 o 
   1  -6   4        1.84        2.74      0.81 o 
   2  -6   4      107.81      100.96      3.92 o 
   3  -6   4       35.66       31.72      2.63 o 
   4  -6   4       28.45       34.31      2.94 o 
   5  -6   4       60.76       62.49      4.12 o 
   6  -6   4        0.51        0.89      1.61 o 
  -6  -5   4        0.19        0.44      1.83 o 
  -5  -5   4        0.00       -0.35      1.39 o 
  -4  -5   4       32.45       26.00      2.66 o 
  -3  -5   4        9.75        7.86      1.33 o 
  -2  -5   4       21.50       29.20      2.07 o 
  -1  -5   4      264.83      267.53      5.57 o 
   0  -5   4      185.46      174.36      8.88 o 
   1  -5   4       27.42       32.62      2.00 o 
   2  -5   4       87.94       92.75      3.57 o 
   3  -5   4        0.71       -0.31      1.24 o 
   4  -5   4       14.65       17.92      2.26 o 
   5  -5   4      232.88      234.46      7.29 o 
   6  -5   4        0.20        0.63      1.33 o 
  -6  -4   4        0.02        0.41      1.37 o 
  -5  -4   4       13.89       15.59      2.18 o 
  -4  -4   4        1.31        3.11      1.07 o 
  -3  -4   4        8.98       12.17      1.55 o 
  -2  -4   4      126.33      173.79      4.49 o 
  -1  -4   4       37.61       31.38      1.74 o 
   0  -4   4        1.09       -0.12      0.49 o 
   1  -4   4      899.32      985.61      9.36 o 
   2  -4   4       41.68       55.72      2.59 o 
   3  -4   4        7.79        3.98      1.31 o 
   4  -4   4      138.91      137.87      4.94 o 
   5  -4   4      113.33      113.46      4.83 o 
   6  -4   4        0.16        1.63      1.52 o 
  -7  -3   4       26.97       24.06      3.16 o 
  -6  -3   4       11.09       10.73      2.35 o 
  -5  -3   4       31.32       28.59      2.59 o 
  -4  -3   4       64.67       63.43      3.27 o 
  -3  -3   4        5.17        4.35      0.87 o 
  -2  -3   4      237.56      265.29      4.94 o 
  -1  -3   4       78.50       83.13      2.57 o 
   0  -3   4      451.37      488.04      4.06 o 
   1  -3   4     1007.07     1092.06      8.99 o 
   2  -3   4      190.47      184.18      4.18 o 
   3  -3   4       30.83       40.65      2.31 o 
   4  -3   4       21.65       20.18      2.00 o 
   5  -3   4        0.06        0.65      1.09 o 
   6  -3   4        0.34        0.78      1.24 o 
   7  -3   4        0.54        0.24      1.87 o 
  -7  -2   4       26.71       23.56      2.96 o 
  -6  -2   4      229.84      234.72      7.42 o 
  -5  -2   4      136.18      120.80      4.70 o 
  -4  -2   4        0.26       -0.13      0.87 o 
  -3  -2   4      745.74      809.77      9.14 o 
  -2  -2   4       64.69       80.41      2.59 o 
  -1  -2   4     1367.96     1358.57      9.12 o 
   0  -2   4      634.35      656.33      4.25 o 
   1  -2   4        4.44        1.98      0.48 o 
   2  -2   4        0.67        1.31      0.52 o 
   3  -2   4       18.11       10.93      1.33 o 
   4  -2   4       18.00       20.12      1.94 o 
   5  -2   4        0.95        0.96      1.22 o 
   6  -2   4        8.11        8.36      2.02 o 
   7  -2   4        0.05        0.94      1.70 o 
  -7  -1   4        0.87        0.00      1.70 o 
  -6  -1   4      599.37      552.17     11.19 o 
  -5  -1   4        1.80        2.90      1.35 o 
  -4  -1   4       69.94       74.49      3.33 o 
  -3  -1   4      141.47      165.28      4.01 o 
  -2  -1   4      513.71      563.45      6.31 o 
  -1  -1   4      281.83      279.61      3.88 o 
   0  -1   4       41.66       40.50      1.54 o 
   1  -1   4        6.99        5.81      0.72 o 
   2  -1   4       35.38       47.14      1.98 o 
   3  -1   4       50.01       65.21      2.72 o 
   4  -1   4      167.57      171.90      5.05 o 
   5  -1   4        0.20        1.89      0.94 o 
   6  -1   4       20.19       18.07      2.26 o 
   7  -1   4        6.12        6.38      2.29 o 
  -7   0   4       19.35       16.68      3.05 o 
  -6   0   4       17.33       20.86      2.59 o 
  -5   0   4       38.06       43.72      2.92 o 
  -4   0   4      124.45      132.27      4.07 o 
  -3   0   4       35.78       32.92      1.89 o 
  -2   0   4      237.22      261.72      4.22 o 
  -1   0   4     2732.70     2195.36     43.68 o 
   0   0   4      793.77      701.09      4.05 o 
   1   0   4     1441.89     1240.62      8.60 o 
   2   0   4      129.50      139.92      3.44 o 
   3   0   4       41.89       49.14      2.44 o 
   4   0   4       55.96       62.34      3.18 o 
   5   0   4        3.31        3.03      1.42 o 
   6   0   4       25.67       18.70      2.72 o 
   7   0   4        0.12       -0.48      2.00 o 
  -7   1   4        2.35        3.88      2.18 o 
  -6   1   4       14.06       13.41      2.09 o 
  -5   1   4       79.00       88.53      3.94 o 
  -4   1   4      523.72      558.36      8.43 o 
  -3   1   4       97.66       98.20      3.07 o 
  -2   1   4       76.78       82.98      2.53 o 
  -1   1   4      546.64      571.99      5.68 o 
   0   1   4     2066.97     1597.66     27.00 o 
   1   1   4      168.17      182.66      3.48 o 
   2   1   4     1807.12     1743.61     12.17 o 
   3   1   4      110.68      121.34      3.85 o 
   4   1   4       28.51       21.25      2.22 o 
   5   1   4       17.55       13.67      2.05 o 
   6   1   4        0.78        1.83      1.15 o 
  -7   2   4        0.00        0.87      1.83 o 
  -6   2   4        1.20        1.61      1.35 o 
  -5   2   4        5.82        7.71      1.55 o 
  -4   2   4        8.81        7.34      1.37 o 
  -3   2   4      117.87      116.73      3.55 o 
  -2   2   4       54.53       53.32      2.24 o 
  -1   2   4     1022.09     1034.41      8.30 o 
   0   2   4      120.09      116.98      2.04 o 
   1   2   4      115.91      118.53      3.11 o 
   2   2   4       86.58       78.32      2.96 o 
   3   2   4        5.37        4.81      1.18 o 
   4   2   4        5.48        7.01      1.35 o 
   5   2   4        1.29        2.24      1.48 o 
   6   2   4        1.74        2.96      1.57 o 
  -7   3   4        2.32        0.67      1.68 o 
  -6   3   4        5.32        3.14      2.00 o 
  -5   3   4      119.19      119.36      4.81 o 
  -4   3   4        3.68        3.09      1.22 o 
  -3   3   4       14.42       10.93      1.52 o 
  -2   3   4     1244.69     1279.44     10.76 o 
  -1   3   4       70.00       63.86      2.42 o 
   0   3   4        2.84        2.42      0.57 o 
   1   3   4     1603.03     1542.10     11.89 o 
   2   3   4      464.19      457.89      7.36 o 
   3   3   4       39.04       28.76      2.33 o 
   4   3   4      155.95      142.33      5.25 o 
   5   3   4       17.84       11.04      2.16 o 
   6   3   4        0.86        4.44      1.74 o 
  -7   4   4        0.01        0.46      1.81 o 
  -6   4   4        0.36        0.39      1.20 o 
  -5   4   4        0.08        0.48      1.46 o 
  -4   4   4       35.94       42.41      2.66 o 
  -3   4   4       19.25       24.65      1.87 o 
  -2   4   4      465.45      462.90      7.03 o 
  -1   4   4       35.64       37.86      2.13 o 
   0   4   4       78.98       88.89      3.37 o 
   1   4   4      959.67      906.03      9.89 o 
   2   4   4       22.54       20.92      2.05 o 
   3   4   4        0.76        0.83      1.22 o 
   4   4   4      145.95      133.03      5.44 o 
   5   4   4        9.26        9.89      1.96 o 
   6   4   4        7.85        8.95      2.26 o 
  -7   5   4        0.14       -0.50      1.98 o 
  -6   5   4        0.40       -0.41      1.65 o 
  -5   5   4        4.49        4.51      1.55 o 
  -4   5   4        2.74        2.66      1.39 o 
  -3   5   4        7.11        8.03      1.55 o 
  -2   5   4       41.35       40.82      2.40 o 
  -1   5   4       67.79       80.56      3.22 o 
   0   5   4      123.34      120.30      2.83 o 
   1   5   4        4.98        4.09      1.28 o 
   2   5   4       24.08       24.67      2.24 o 
   3   5   4      682.65      735.33     11.24 o 
   4   5   4        2.54        0.72      1.70 o 
   5   5   4        0.65        1.50      1.50 o 
  -6   6   4        5.92        3.48      2.18 o 
  -5   6   4        1.09        3.20      1.50 o 
  -4   6   4        0.05       -0.32      1.26 o 
  -3   6   4       15.35       16.18      1.83 o 
  -2   6   4       17.50       17.46      1.94 o 
  -1   6   4        7.49        6.21      1.52 o 
   0   6   4      125.64      118.67      5.88 o 
   1   6   4        3.53        1.09      1.35 o 
   2   6   4       27.10       27.96      2.40 o 
   3   6   4       51.18       48.84      3.75 o 
   4   6   4       14.51       12.21      2.20 o 
   5   6   4        0.43       -0.24      1.87 o 
  -6   7   4        0.53       -0.24      1.89 o 
  -5   7   4        1.56        1.44      1.44 o 
  -4   7   4       43.81       45.01      3.37 o 
  -3   7   4       10.66       15.09      1.98 o 
  -2   7   4       17.29       16.63      2.16 o 
  -1   7   4        6.25        5.31      1.50 o 
   0   7   4        0.04        0.62      0.72 o 
   1   7   4       10.22       10.78      1.83 o 
   2   7   4       11.32       16.48      2.07 o 
   3   7   4        0.36       -0.38      1.50 o 
   4   7   4        2.69        0.89      1.94 o 
  -5   8   4        0.07        0.00      1.65 o 
  -4   8   4       19.53       17.81      2.92 o 
  -3   8   4        2.07        0.74      1.48 o 
  -2   8   4        6.13        7.88      1.85 o 
  -1   8   4        2.45        2.57      1.07 o 
   0   8   4        2.07        1.03      0.85 o 
   1   8   4        2.03        3.66      1.37 o 
   2   8   4        0.11       -0.41      1.65 o 
   3   8   4        0.24        3.51      1.83 o 
  -4   9   4        0.56        3.16      1.39 o 
  -3   9   4        0.68        1.26      1.63 o 
  -2   9   4        0.15       -0.35      1.42 o 
  -1   9   4        0.83        2.35      1.52 o 
   0   9   4        1.73        4.27      1.49 o 
   1   9   4        9.49       11.47      2.35 o 
   2   9   4        3.28        5.81      2.07 o 
  -3  10   4        0.45       -0.46      1.83 o 
  -2  10   4        6.16        6.60      2.22 o 
  -1  10   4        0.37        0.67      1.70 o 
   0  10   4        3.78        6.25      2.40 o 
   1  10   4        2.51       -0.60      2.42 o 
   0 -11   5        0.12        1.39      1.02 o 
   1 -11   5        1.57        1.65      1.44 o 
  -2 -10   5       12.24       15.81      3.00 o 
  -1 -10   5        1.26        1.72      1.59 o 
   0 -10   5       10.08       14.48      1.80 o 
   1 -10   5        1.67        0.22      1.70 o 
   2 -10   5        0.05       -0.36      1.44 o 
   3 -10   5        0.82       -0.35      1.42 o 
  -4  -9   5        0.10        0.48      1.98 o 
  -3  -9   5       55.22       55.63      4.12 o 
  -2  -9   5       33.41       34.47      3.37 o 
  -1  -9   5       18.82       23.04      2.46 o 
   0  -9   5       37.03       40.00      2.46 o 
   1  -9   5        8.71       10.95      1.79 o 
   2  -9   5       12.29        8.16      2.37 o 
   3  -9   5        0.00        0.41      1.44 o 
   4  -9   5        0.02       -0.44      1.74 o 
  -4  -8   5        6.90        6.51      2.26 o 
  -3  -8   5      153.28      148.39      6.18 o 
  -2  -8   5        4.35        7.53      1.79 o 
  -1  -8   5       67.97       75.79      4.27 o 
   0  -8   5        2.39        4.32      1.26 o 
   1  -8   5        2.62        3.03      1.05 o 
   2  -8   5        0.18       -0.32      1.28 o 
   3  -8   5       14.70       14.20      2.31 o 
   4  -8   5        1.04       -0.38      1.52 o 
   5  -8   5        0.02        1.61      1.70 o 
  -5  -7   5        0.26       -0.22      1.44 o 
  -4  -7   5        2.04        2.92      1.39 o 
  -3  -7   5        1.83        1.37      1.22 o 
  -2  -7   5        4.52        6.42      1.20 o 
  -1  -7   5      209.86      206.24      5.92 o 
   0  -7   5      109.40      112.16      3.07 o 
   1  -7   5        1.57        0.41      1.11 o 
   2  -7   5        0.02        0.74      1.13 o 
   3  -7   5       67.61       65.65      3.98 o 
   4  -7   5        2.65        2.40      1.50 o 
   5  -7   5        3.35        1.70      1.96 o 
  -6  -6   5        0.02        1.20      1.55 o 
  -5  -6   5        0.95        1.63      1.55 o 
  -4  -6   5      216.84      183.35      6.42 o 
  -3  -6   5       25.50       25.61      2.44 o 
  -2  -6   5        6.06        5.62      1.13 o 
  -1  -6   5      150.54      156.68      4.81 o 
   0  -6   5        3.80        7.65      2.12 o 
   1  -6   5        0.75        0.37      1.09 o 
   2  -6   5       17.71       10.26      1.65 o 
   3  -6   5      163.20      160.19      5.42 o 
   4  -6   5      135.20      143.75      5.53 o 
   5  -6   5       15.52       18.12      2.57 o 
   6  -6   5        0.01       -0.50      2.00 o 
  -6  -5   5        3.40        3.35      1.59 o 
  -5  -5   5        7.67        7.73      1.79 o 
  -4  -5   5        0.61        4.29      1.37 o 
  -3  -5   5       71.60       69.81      3.48 o 
  -2  -5   5       16.48       17.42      1.79 o 
  -1  -5   5      111.33      106.80      3.61 o 
   0  -5   5       10.63        7.51      0.88 o 
   1  -5   5       26.21        0.41      0.61 o 
   2  -5   5       28.61       28.76      2.29 o 
   3  -5   5       53.70       62.29      3.33 o 
   4  -5   5       60.26       60.29      3.85 o 
   5  -5   5        8.51        8.69      2.35 o 
   6  -5   5        0.79       -0.46      1.83 o 
  -6  -4   5        9.33       13.59      2.40 o 
  -5  -4   5       24.06       23.69      2.55 o 
  -4  -4   5        0.00       -0.21      0.85 o 
  -3  -4   5        0.99       -0.21      0.85 o 
  -2  -4   5        3.12        2.53      0.78 o 
  -1  -4   5      206.19      200.03      4.51 o 
   0  -4   5      120.13      156.42      8.58 o 
   1  -4   5       65.97       63.69      2.68 o 
   2  -4   5       78.09       80.10      3.03 o 
   3  -4   5        0.20       -0.20      0.78 o 
   4  -4   5      782.98      808.42     11.56 o 
   5  -4   5        3.20        2.81      1.70 o 
   6  -4   5        0.50        1.48      1.48 o 
  -7  -3   5        1.18        2.85      1.44 o 
  -6  -3   5        6.83       11.87      1.94 o 
  -5  -3   5        3.00        3.42      1.46 o 
  -4  -3   5       11.73        9.45      1.63 o 
  -3  -3   5        4.49        5.51      1.26 o 
  -2  -3   5       11.27       10.56      1.22 o 
  -1  -3   5      623.54      654.53      7.38 o 
   0  -3   5       10.01        9.65      0.70 o 
   1  -3   5     2084.92     2164.94     13.48 o 
   2  -3   5        2.43        2.85      0.76 o 
   3  -3   5        1.10        4.86      1.18 o 
   4  -3   5       47.24       45.16      3.09 o 
   5  -3   5       31.97       35.21      3.18 o 
   6  -3   5        0.03        1.63      1.15 o 
  -7  -2   5       10.69        8.93      2.13 o 
  -6  -2   5        3.69        3.96      1.76 o 
  -5  -2   5       14.48       10.65      1.87 o 
  -4  -2   5      145.60      139.44      4.70 o 
  -3  -2   5     1013.78     1129.90     11.24 o 
  -2  -2   5      292.91      298.25      5.12 o 
  -1  -2   5       11.75       10.97      1.00 o 
   0  -2   5      251.40      273.40      5.97 o 
   1  -2   5       47.12       55.72      2.11 o 
   2  -2   5      182.36      192.45      4.38 o 
   3  -2   5        6.56        4.42      1.15 o 
   4  -2   5       15.53       13.56      1.55 o 
   5  -2   5        2.57       -0.17      2.07 o 
   6  -2   5        0.00       -0.47      1.89 o 
  -7  -1   5        9.38       -0.44      2.29 o 
  -6  -1   5      327.53      338.29      8.73 o 
  -5  -1   5       20.30       22.75      2.26 o 
  -4  -1   5        0.53        0.24      0.85 o 
  -3  -1   5      191.31      211.85      4.77 o 
  -2  -1   5       63.43       64.36      2.35 o 
  -1  -1   5        1.86        2.31      0.59 o 
   0  -1   5        5.67        8.68      1.19 o 
   1  -1   5      128.59      128.09      3.00 o 
   2  -1   5       10.69       13.30      1.31 o 
   3  -1   5       32.27       32.38      2.09 o 
   4  -1   5        1.23        1.87      0.94 o 
   5  -1   5       11.90        8.93      1.98 o 
   6  -1   5       34.48       24.49      3.18 o 
  -7   0   5        6.56        7.90      1.94 o 
  -6   0   5        0.95        0.72      1.70 o 
  -5   0   5       36.36       37.25      2.79 o 
  -4   0   5      121.35      133.21      4.25 o 
  -3   0   5       27.34       23.78      1.57 o 
  -2   0   5      307.29      327.84      5.09 o 
  -1   0   5      813.80      815.37      7.19 o 
   0   0   5        2.26        2.05      0.41 o 
   1   0   5       98.88      107.45      2.81 o 
   2   0   5     1069.80     1128.66     10.15 o 
   3   0   5       25.48       28.72      2.07 o 
   4   0   5        4.93        2.31      1.44 o 
   5   0   5        0.53       -0.29      1.15 o 
   6   0   5        1.99        1.85      1.63 o 
  -7   1   5       76.41       87.14      5.18 o 
  -6   1   5        0.92       -0.44      1.76 o 
  -5   1   5      177.51      175.14      5.70 o 
  -4   1   5      141.85      127.53      4.29 o 
  -3   1   5      205.02      199.23      4.68 o 
  -2   1   5        0.10        0.89      0.74 o 
  -1   1   5     2419.44     1946.82     47.23 o 
   0   1   5       53.24       52.25      3.51 o 
   1   1   5      288.83      263.09      4.62 o 
   2   1   5        3.68        3.59      1.07 o 
   3   1   5       76.72       96.76      3.59 o 
   4   1   5       25.78       29.55      2.20 o 
   5   1   5        9.23        7.12      1.70 o 
   6   1   5        4.63        7.60      1.63 o 
  -7   2   5        3.47        2.22      2.16 o 
  -6   2   5        3.96        4.77      1.63 o 
  -5   2   5      110.05      103.58      4.51 o 
  -4   2   5        9.33       11.98      1.76 o 
  -3   2   5       17.88       22.62      1.87 o 
  -2   2   5       58.87       62.34      2.63 o 
  -1   2   5      593.05      556.98      6.44 o 
   0   2   5        8.03       10.90      0.75 o 
   1   2   5       78.99       75.90      2.72 o 
   2   2   5       32.69       31.01      2.09 o 
   3   2   5       15.23       15.63      1.74 o 
   4   2   5       18.48       24.28      2.13 o 
   5   2   5       19.76       26.52      2.46 o 
   6   2   5        0.62       -0.39      1.55 o 
  -7   3   5        1.03        2.94      1.48 o 
  -6   3   5        5.65        8.69      2.24 o 
  -5   3   5        6.18        5.79      1.81 o 
  -4   3   5      100.54       94.39      4.01 o 
  -3   3   5        1.99        3.14      1.18 o 
  -2   3   5     1698.39     1587.06     12.58 o 
  -1   3   5      902.64      832.85      8.64 o 
   0   3   5      185.21      175.03      2.91 o 
   1   3   5      478.90      480.23      7.19 o 
   2   3   5       12.83       14.98      1.61 o 
   3   3   5       25.89       29.42      2.18 o 
   4   3   5       12.00       13.43      1.96 o 
   5   3   5        0.16        0.96      1.24 o 
   6   3   5       20.01       18.49      3.31 o 
  -7   4   5        3.98        5.62      2.07 o 
  -6   4   5        5.61        3.94      1.89 o 
  -5   4   5        0.02        0.50      1.26 o 
  -4   4   5       30.66       29.29      2.42 o 
  -3   4   5      127.79      126.59      4.46 o 
  -2   4   5       39.56       35.47      2.40 o 
  -1   4   5        7.87        9.32      1.22 o 
   0   4   5       28.31       31.38      1.39 o 
   1   4   5       62.76       62.75      2.98 o 
   2   4   5      110.01      117.84      4.31 o 
   3   4   5       41.49       45.85      3.00 o 
   4   4   5       34.22       37.04      3.03 o 
   5   4   5        7.55       11.37      2.16 o 
  -6   5   5        2.44        0.00      2.05 o 
  -5   5   5        1.05        0.54      1.35 o 
  -4   5   5        3.77        2.92      1.42 o 
  -3   5   5       63.55       59.79      3.22 o 
  -2   5   5       22.67       25.43      2.18 o 
  -1   5   5       58.34       55.37      2.90 o 
   0   5   5        2.62        2.01      1.11 o 
   1   5   5       53.99       53.76      2.94 o 
   2   5   5      213.87      213.55      6.05 o 
   3   5   5       56.04       58.90      3.90 o 
   4   5   5       81.15       90.08      4.64 o 
   5   5   5        0.10        2.90      1.83 o 
  -6   6   5        2.06        2.00      1.59 o 
  -5   6   5        0.19        0.59      1.61 o 
  -4   6   5       16.08       16.59      2.18 o 
  -3   6   5        8.14        6.97      1.57 o 
  -2   6   5       38.88       37.58      2.61 o 
  -1   6   5       62.60       59.70      3.35 o 
   0   6   5       10.10       10.78      1.11 o 
   1   6   5      147.86      141.66      5.03 o 
   2   6   5      181.96      163.95      5.97 o 
   3   6   5       75.83       84.42      4.46 o 
   4   6   5        0.92        0.41      1.65 o 
  -6   7   5        0.02       -0.24      1.65 o 
  -5   7   5       13.33        8.86      2.53 o 
  -4   7   5        3.44        5.27      1.76 o 
  -3   7   5        0.40       -0.29      1.15 o 
  -2   7   5       12.61       12.00      2.02 o 
  -1   7   5       96.45       95.96      4.64 o 
   0   7   5        8.00        9.92      1.35 o 
   1   7   5        0.19        0.17      1.37 o 
   2   7   5        0.06        0.17      1.57 o 
   3   7   5        3.57        4.49      1.98 o 
   4   7   5        0.42        1.15      1.48 o 
  -5   8   5        8.13        6.95      2.11 o 
  -4   8   5        6.78        7.73      2.24 o 
  -3   8   5        0.08        2.90      1.37 o 
  -2   8   5        0.02       -0.33      1.33 o 
  -1   8   5        0.05        1.61      1.20 o 
   0   8   5        9.07        9.85      2.46 o 
   1   8   5        1.30        3.24      1.61 o 
   2   8   5        4.76        6.21      1.89 o 
   3   8   5        3.19        3.66      1.74 o 
  -4   9   5        3.66        0.24      2.13 o 
  -3   9   5        0.07       -0.41      1.63 o 
  -2   9   5        1.69        3.53      1.83 o 
  -1   9   5        0.04       -0.40      1.59 o 
   0   9   5        1.68        0.41      2.60 o 
   1   9   5        0.39       -0.42      1.70 o 
   2   9   5        0.33       -0.43      1.72 o 
  -2  10   5        0.01       -0.44      1.76 o 
  -1  10   5        2.98        8.36      2.29 o 
   0  10   5        0.17        1.10      1.18 o 
   0 -11   6        5.51        2.73      2.17 o 
   1 -11   6        1.89        1.68      1.57 o 
  -2 -10   6        5.35       11.00      1.87 o 
  -1 -10   6        0.48        2.61      1.59 o 
   0 -10   6        1.87        0.94      1.02 o 
   1 -10   6        1.16        2.35      1.46 o 
   2 -10   6        0.01       -0.22      1.50 o 
   3 -10   6        0.10       -0.44      1.74 o 
  -3  -9   6       34.60       50.73      4.09 o 
  -2  -9   6       17.29       17.05      2.77 o 
  -1  -9   6        0.60       -0.33      1.31 o 
   0  -9   6        1.95        2.62      1.15 o 
   1  -9   6        6.39        1.50      1.33 o 
   2  -9   6       26.29       28.76      2.94 o 
   3  -9   6        7.42       11.95      2.33 o 
   4  -9   6        0.07       -0.40      1.61 o 
  -4  -8   6        7.71        5.94      1.98 o 
  -3  -8   6        8.36       12.00      2.05 o 
  -2  -8   6        3.94       11.10      1.94 o 
  -1  -8   6       72.61       72.92      4.35 o 
   0  -8   6      184.72      179.32      4.38 o 
   1  -8   6        2.01        2.98      1.39 o 
   2  -8   6        1.87        4.86      1.50 o 
   3  -8   6        9.58        7.73      1.79 o 
   4  -8   6        0.64        0.41      1.87 o 
   5  -8   6        3.09        4.96      1.96 o 
  -5  -7   6       11.69       12.76      2.05 o 
  -4  -7   6       14.18       12.91      2.37 o 
  -3  -7   6        0.19        1.94      1.13 o 
  -2  -7   6        1.62        4.09      1.50 o 
  -1  -7   6       72.92       67.80      3.77 o 
   0  -7   6       24.71       13.28     10.47 o 
   1  -7   6        4.76        1.87      1.13 o 
   2  -7   6        0.06       -0.15      1.24 o 
   3  -7   6        2.74        0.67      1.15 o 
   4  -7   6        0.58        2.11      1.13 o 
   5  -7   6        0.85        5.03      1.68 o 
  -5  -6   6        2.43        2.29      1.68 o 
  -4  -6   6        5.51        3.22      1.59 o 
  -3  -6   6       10.24       11.54      1.68 o 
  -2  -6   6       27.30       24.97      2.22 o 
  -1  -6   6      479.97      485.04      8.64 o 
   0  -6   6       74.48       42.44     31.87 o 
   1  -6   6        8.77       10.02      1.39 o 
   2  -6   6        0.16       -0.28      1.24 o 
   3  -6   6        1.16        2.77      1.59 o 
   4  -6   6        1.09        0.70      1.48 o 
   5  -6   6       18.10       15.13      2.53 o 
   6  -6   6        4.30        4.77      2.50 o 
  -6  -5   6        2.82        3.85      1.83 o 
  -5  -5   6       10.13        9.21      1.76 o 
  -4  -5   6       22.49       19.88      2.44 o 
  -3  -5   6       24.79       21.77      2.22 o 
  -2  -5   6       36.57       36.84      2.48 o 
  -1  -5   6       97.78       97.22      3.61 o 
   0  -5   6       32.34       26.28     20.76 o 
   1  -5   6       97.36      103.73      3.79 o 
   2  -5   6        9.24       14.94      1.81 o 
   3  -5   6      261.65      271.97      6.92 o 
   4  -5   6        5.79        6.71      2.07 o 
   5  -5   6        0.00        2.90      1.11 o 
   6  -5   6        1.40        2.50      1.74 o 
  -6  -4   6        6.92        2.98      2.05 o 
  -5  -4   6       38.97       41.00      3.09 o 
  -4  -4   6       10.86        9.99      1.83 o 
  -3  -4   6        8.82       11.17      1.59 o 
  -2  -4   6        0.95        0.76      1.02 o 
  -1  -4   6      201.41      183.90      4.46 o 
   0  -4   6      917.34     1025.55      7.16 o 
   1  -4   6       40.88       37.73      2.26 o 
   2  -4   6       22.84       22.64      1.96 o 
   3  -4   6        0.12       -0.26      1.09 o 
   4  -4   6        4.12        1.70      2.46 o 
   5  -4   6       11.77        9.38      1.89 o 
   6  -4   6        7.73        9.89      2.05 o 
  -6  -3   6        0.03        0.81      1.28 o 
  -5  -3   6        3.78        6.53      1.57 o 
  -4  -3   6       19.54       20.60      2.11 o 
  -3  -3   6       26.46       24.93      2.02 o 
  -2  -3   6        7.63        0.39      0.57 o 
   0  -3   6      276.31      224.43    140.70 o 
   1  -3   6       85.13      100.98      3.27 o 
   2  -3   6        0.03       -0.19      0.74 o 
   3  -3   6        5.02        3.29      1.13 o 
   4  -3   6       94.85       95.54      4.40 o 
   5  -3   6       69.60       67.13      3.85 o 
   6  -3   6       13.96       17.14      2.85 o 
  -7  -2   6        0.80       -0.58      2.31 o 
  -6  -2   6        8.35        6.97      2.22 o 
  -5  -2   6       32.72       31.81      2.68 o 
  -4  -2   6        0.01        1.31      0.89 o 
  -3  -2   6      108.88      117.95      3.81 o 
  -2  -2   6       17.53        0.17      0.65 o 
  -1  -2   6        7.62        7.79      0.98 o 
   0  -2   6      409.71      447.24      4.24 o 
   1  -2   6      188.05      225.64      4.49 o 
   2  -2   6      167.22      205.54      4.81 o 
   3  -2   6        0.57       -0.24      0.96 o 
   4  -2   6        4.13        3.00      1.37 o 
   5  -2   6      116.46      105.49      5.12 o 
   6  -2   6        2.10        2.55      1.63 o 
  -7  -1   6        5.16        7.49      2.05 o 
  -6  -1   6        5.21        5.44      2.05 o 
  -5  -1   6       16.89       13.85      2.13 o 
  -4  -1   6       19.98       23.12      1.98 o 
  -3  -1   6      152.61      156.40      4.33 o 
  -2  -1   6      190.73      203.38      4.40 o 
  -1  -1   6        7.14        3.81      0.78 o 
   0  -1   6        4.10        3.47      0.90 o 
   2  -1   6      208.39      235.54      5.05 o 
   3  -1   6        0.64        0.35      0.91 o 
   4  -1   6       32.11       33.12      2.42 o 
   5  -1   6        1.78        3.48      1.68 o 
   6  -1   6        0.00       -0.45      1.81 o 
  -7   0   6       82.60       78.32      5.33 o 
  -6   0   6        1.83        3.16      1.68 o 
  -5   0   6      251.40      251.68      6.82 o 
  -4   0   6        4.09        4.68      1.28 o 
  -3   0   6       60.73       67.17      2.85 o 
  -2   0   6      123.03      141.46      3.61 o 
  -1   0   6        0.93        2.07      0.65 o 
   0   0   6      234.11      225.85      3.54 o 
   1   0   6       28.10       21.62      1.46 o 
   2   0   6       66.65       79.89      3.07 o 
   3   0   6        9.35       10.82      1.59 o 
   4   0   6       11.93        9.73      1.63 o 
   5   0   6       36.13       33.55      3.03 o 
   6   0   6        0.38        1.50      1.50 o 
  -7   1   6        3.36        2.24      2.61 o 
  -6   1   6      129.66      126.22      5.66 o 
  -5   1   6      192.13      190.67      5.97 o 
  -4   1   6       73.81       87.05      3.51 o 
  -3   1   6       27.28       27.59      1.92 o 
  -2   1   6      298.77      314.23      5.55 o 
  -1   1   6      155.80      142.38      3.59 o 
   0   1   6        3.48        3.31      0.53 o 
   1   1   6        0.02        2.18      0.59 o 
   2   1   6      103.54      117.88      3.72 o 
   3   1   6       81.63       78.73      3.55 o 
   4   1   6        0.01        0.46      1.00 o 
   5   1   6        0.51        2.20      1.20 o 
   6   1   6        0.39       -0.51      2.02 o 
  -7   2   6        1.15        1.81      1.79 o 
  -6   2   6        5.77        5.09      1.76 o 
  -5   2   6       27.49       26.72      2.63 o 
  -4   2   6       52.09       43.52      2.90 o 
  -3   2   6      323.42      327.36      6.49 o 
  -2   2   6     1791.54     1685.97     12.82 o 
  -1   2   6       62.08       60.23      2.55 o 
   0   2   6        2.55        3.17      0.58 o 
   1   2   6      310.64      313.06      5.88 o 
   2   2   6       23.17       22.71      1.98 o 
   3   2   6       88.94       91.34      3.92 o 
   4   2   6        0.08        0.63      1.33 o 
   5   2   6        1.57       -0.38      1.50 o 
   6   2   6        2.38        0.91      2.00 o 
  -7   3   6        3.84        4.86      2.16 o 
  -6   3   6        0.64       -0.47      1.87 o 
  -5   3   6       16.32       19.55      2.55 o 
  -4   3   6      318.53      304.70      7.08 o 
  -3   3   6       62.91       58.24      3.07 o 
  -2   3   6       73.59       65.84      3.05 o 
  -1   3   6      351.02      337.86      6.25 o 
   0   3   6      109.30      118.96      2.61 o 
   1   3   6       53.29       59.64      2.87 o 
   2   3   6       17.42       20.40      1.94 o 
   3   3   6        7.48        5.27      1.72 o 
   4   3   6        8.28        9.01      1.50 o 
   5   3   6        3.80        3.24      1.76 o 
  -7   4   6        1.47        4.55      1.79 o 
  -6   4   6        5.74        5.29      1.89 o 
  -5   4   6        2.26        2.42      1.35 o 
  -4   4   6        7.80       12.24      2.05 o 
  -3   4   6        9.04        7.42      1.52 o 
  -2   4   6        0.43       -0.24      1.15 o 
  -1   4   6       20.21       16.44      1.65 o 
   0   4   6       55.77       51.35      1.93 o 
   1   4   6        0.09       -0.28      1.13 o 
   2   4   6       16.66       12.15      1.59 o 
   3   4   6       91.74       87.64      4.33 o 
   4   4   6        8.04        4.62      1.81 o 
   5   4   6       42.64       45.40      3.90 o 
  -6   5   6       11.83        9.69      2.26 o 
  -5   5   6       11.44       10.36      1.83 o 
  -4   5   6        6.87        6.60      2.00 o 
  -3   5   6       74.08       72.83      3.72 o 
  -2   5   6       35.93       31.72      2.48 o 
  -1   5   6       10.95       11.15      1.57 o 
   0   5   6       23.96       27.39      1.59 o 
   1   5   6       23.40       21.27      2.20 o 
   2   5   6      294.07      300.19      7.42 o 
   3   5   6      139.23      123.50      5.57 o 
   4   5   6        0.18       -0.40      1.59 o 
   5   5   6        6.47        5.86      2.09 o 
  -6   6   6        0.19        0.70      1.55 o 
  -5   6   6        0.09        0.00      1.48 o 
  -4   6   6        0.55        0.89      1.35 o 
  -3   6   6        0.11       -0.39      1.55 o 
  -2   6   6       45.74       37.28      2.79 o 
  -1   6   6        1.44        1.44      1.09 o 
   0   6   6       18.37       18.93      1.42 o 
   1   6   6       45.83       49.01      3.27 o 
   2   6   6       22.75       21.90      2.85 o 
   3   6   6        8.26        5.60      2.20 o 
   4   6   6        0.31       -0.38      1.50 o 
  -5   7   6        1.25        3.92      1.76 o 
  -4   7   6        5.53        4.68      2.24 o 
  -3   7   6       12.13       13.26      2.24 o 
  -2   7   6       10.54       10.12      2.18 o 
  -1   7   6        6.57        7.27      1.83 o 
   0   7   6        4.14        2.17      1.13 o 
   1   7   6        2.51        1.94      1.35 o 
   2   7   6       50.23       54.17      3.83 o 
   3   7   6       79.99       77.43      5.12 o 
  -5   8   6        1.40        0.24      1.87 o 
  -4   8   6        0.32       -0.44      1.76 o 
  -3   8   6        0.29       -0.20      1.61 o 
  -2   8   6        2.23        2.87      1.20 o 
  -1   8   6        1.92        2.44      1.74 o 
   0   8   6       21.87       17.40      1.70 o 
   1   8   6        2.99        0.81      1.68 o 
   2   8   6        0.24       -0.36      1.46 o 
   3   8   6       12.72       13.13      2.81 o 
  -4   9   6        4.39        6.73      2.18 o 
  -3   9   6        2.59        2.70      1.83 o 
  -2   9   6        0.33        1.52      1.42 o 
  -1   9   6        3.73        1.92      1.85 o 
   0   9   6        1.92        0.18      2.07 o 
   1   9   6        5.33        5.23      1.57 o 
  -2 -10   7        3.73        8.91      2.18 o 
  -1 -10   7        6.17        4.46      2.40 o 
   0 -10   7        0.21       -0.30      1.20 o 
   1 -10   7        1.04        2.42      1.68 o 
   2 -10   7        1.98        2.72      1.57 o 
   3 -10   7        0.05       -0.50      2.00 o 
  -3  -9   7        6.89        4.05      2.42 o 
  -2  -9   7        4.86        2.92      1.87 o 
  -1  -9   7        5.20        5.33      1.89 o 
   0  -9   7       11.68       10.04      1.23 o 
   1  -9   7        4.09        3.31      1.63 o 
   2  -9   7       19.46       14.57      2.48 o 
   3  -9   7        1.19       -0.40      1.59 o 
   4  -9   7        0.59        0.48      1.35 o 
  -4  -8   7        3.25        3.16      1.94 o 
  -3  -8   7        3.23        5.25      1.87 o 
  -2  -8   7       47.09       50.45      3.70 o 
  -1  -8   7       14.29       13.06      2.20 o 
   0  -8   7       11.09        5.23      5.61 o 
   1  -8   7       36.27       -0.33      1.31 o 
   2  -8   7        7.12        6.88      1.68 o 
   3  -8   7        0.66        0.00      1.35 o 
   4  -8   7        0.08       -0.39      1.55 o 
  -5  -7   7       11.75       12.76      2.79 o 
  -4  -7   7        0.00        0.00      1.57 o 
  -3  -7   7       24.65       23.47      2.85 o 
  -2  -7   7      393.78      433.90      9.43 o 
  -1  -7   7      228.35      241.66      6.82 o 
   0  -7   7        0.06        1.87      0.86 o 
   1  -7   7        9.18        8.54      1.72 o 
   2  -7   7        0.44        1.61      1.18 o 
   3  -7   7        5.95        5.16      1.50 o 
   4  -7   7        0.49       -0.40      1.61 o 
   5  -7   7        1.11        1.13      1.57 o 
  -5  -6   7       45.31       43.74      3.92 o 
  -3  -6   7       40.60       41.96      3.11 o 
  -2  -6   7        2.97        3.48      1.63 o 
  -1  -6   7       42.07       33.73      2.81 o 
   0  -6   7        1.71        1.14      0.64 o 
   1  -6   7        0.09        0.26      0.70 o 
   2  -6   7        0.16       -0.15      1.07 o 
   3  -6   7        8.52        9.73      1.74 o 
   4  -6   7        1.82        1.85      1.33 o 
   5  -6   7        0.30        0.63      1.33 o 
  -6  -5   7        0.25       -0.42      1.70 o 
  -5  -5   7       24.36       21.29      2.66 o 
  -4  -5   7        0.02       -0.33      1.33 o 
  -3  -5   7        0.70        1.18      0.96 o 
  -2  -5   7       33.86       36.69      2.44 o 
  -1  -5   7        3.63        4.64      1.07 o 
   0  -5   7       39.72       41.18      1.73 o 
   1  -5   7       28.28       28.70      2.09 o 
   2  -5   7       24.69       27.06      2.09 o 
   3  -5   7       45.34       38.91      3.14 o 
   4  -5   7      148.87      157.25      5.99 o 
   5  -5   7        0.27       -0.38      1.52 o 
   6  -5   7       13.93       18.96      2.87 o 
  -6  -4   7        1.63        0.87      1.65 o 
  -5  -4   7       35.02       30.87      2.98 o 
  -4  -4   7       40.41       34.79      2.72 o 
  -3  -4   7       43.39       47.03      2.72 o 
  -2  -4   7        5.04        5.66      1.18 o 
  -1  -4   7        9.55        9.28      1.33 o 
   0  -4   7        0.11       -0.16      0.65 o 
   1  -4   7       96.24      116.20      3.83 o 
   2  -4   7       47.85       52.04      2.77 o 
   3  -4   7      381.51      405.01      8.32 o 
   4  -4   7      254.82      269.34      7.40 o 
   5  -4   7       15.64       17.24      2.26 o 
   6  -4   7        0.16       -0.49      1.96 o 
  -6  -3   7       13.80       11.80      2.40 o 
  -5  -3   7        9.77       10.56      1.81 o 
  -4  -3   7        0.95        0.59      1.11 o 
  -3  -3   7        7.64       12.67      1.52 o 
  -2  -3   7        0.72        1.79      0.72 o 
  -1  -3   7        1.87       -0.09      0.89 o 
   0  -3   7       17.26       20.55      1.85 o 
   1  -3   7      176.96      209.81      4.94 o 
   2  -3   7       36.05       38.50      2.48 o 
   3  -3   7       14.68       12.26      1.92 o 
   4  -3   7      212.79      225.24      6.71 o 
   5  -3   7       48.46       49.25      3.83 o 
   6  -3   7        0.29        1.79      1.76 o 
  -7  -2   7       15.29       10.69      2.83 o 
  -6  -2   7       12.42       14.11      2.22 o 
  -5  -2   7        9.66        9.75      1.76 o 
  -4  -2   7        0.16        0.54      1.24 o 
  -3  -2   7       29.09       27.98      2.20 o 
  -2  -2   7      149.16      158.23      4.35 o 
  -1  -2   7      134.70      140.66      3.75 o 
   0  -2   7      351.79      397.04      4.34 o 
   1  -2   7        3.56        6.01      1.20 o 
   2  -2   7       25.70       37.73      2.37 o 
   3  -2   7      102.85       97.35      4.01 o 
   4  -2   7       64.04       68.28      3.75 o 
   5  -2   7       27.63       35.19      3.00 o 
   6  -2   7        1.26       -0.55      2.20 o 
  -7  -1   7       18.76       21.82      2.77 o 
  -6  -1   7       13.29       13.17      2.33 o 
  -5  -1   7       16.93       18.44      2.09 o 
  -4  -1   7        9.37        8.75      1.52 o 
  -3  -1   7       10.60       10.21      1.39 o 
  -2  -1   7      315.99      359.72      6.16 o 
  -1  -1   7       49.27       56.20      2.40 o 
   0  -1   7       26.02       36.43      1.48 o 
   1  -1   7      107.56      106.06      3.37 o 
   2  -1   7       91.63       82.22      3.20 o 
   3  -1   7       66.64       76.62      3.53 o 
   4  -1   7        5.32        7.51      1.61 o 
   5  -1   7        5.68        1.68      1.96 o 
   6  -1   7       32.86       29.39      3.14 o 
  -7   0   7       30.05       24.78      3.51 o 
  -6   0   7        0.33       -0.45      1.81 o 
  -5   0   7       79.15       97.15      4.51 o 
  -4   0   7      199.91      209.13      5.68 o 
  -3   0   7       30.88       41.09      2.33 o 
  -2   0   7       67.24       87.29      3.07 o 
  -1   0   7        2.24        2.09      0.67 o 
   0   0   7       29.50       17.91     14.54 o 
   1   0   7        8.32        0.00      0.63 o 
   2   0   7        2.44        3.64      0.98 o 
   3   0   7       24.47       25.78      2.24 o 
   4   0   7        0.16        0.78      1.07 o 
   5   0   7        1.45       -0.47      1.87 o 
   6   0   7        1.24        2.48      1.74 o 
  -7   1   7       16.38       17.20      3.31 o 
  -6   1   7       58.70       55.63      4.16 o 
  -5   1   7       17.96       18.35      2.35 o 
  -4   1   7        4.66        7.95      1.46 o 
  -3   1   7       36.96       41.11      2.53 o 
  -2   1   7       29.78       25.17      1.89 o 
  -1   1   7      405.92      389.46      6.31 o 
   0   1   7      414.82      415.19      9.94 o 
   1   1   7       31.05       29.07      2.00 o 
   2   1   7       12.35       11.13      1.50 o 
   3   1   7        3.38        2.83      1.37 o 
   4   1   7        0.29        0.33      1.22 o 
   5   1   7       19.40       16.13      2.50 o 
   6   1   7        4.56        2.55      1.87 o 
  -7   2   7        0.35        0.70      2.00 o 
  -6   2   7        0.55        2.35      1.35 o 
  -5   2   7       43.33       44.03      3.09 o 
  -4   2   7       83.53       86.72      3.94 o 
  -3   2   7       12.33       14.48      1.81 o 
  -2   2   7       69.94       67.11      3.14 o 
  -1   2   7        7.10        3.81      1.28 o 
   0   2   7      240.92      183.53    125.74 o 
   2   2   7       91.92      102.55      3.90 o 
   3   2   7       23.35       21.71      2.24 o 
   4   2   7       26.10       22.64      2.40 o 
   5   2   7        0.15       -0.20      1.39 o 
   6   2   7        0.06        1.94      1.89 o 
  -7   3   7       23.42       21.19      3.03 o 
  -6   3   7        0.01        0.00      1.63 o 
  -5   3   7       62.89       54.43      3.92 o 
  -4   3   7       65.93       63.21      3.53 o 
  -3   3   7       26.83       33.81      2.55 o 
  -2   3   7      264.39      262.50      5.97 o 
  -1   3   7      113.46      114.85      3.79 o 
   0   3   7        6.16        5.22      0.91 o 
   1   3   7       25.13       29.05      2.13 o 
   2   3   7       10.14        9.28      1.39 o 
   3   3   7        6.63        7.56      1.83 o 
   4   3   7        2.80        3.09      1.46 o 
   5   3   7        0.09        0.44      1.52 o 
  -6   4   7       17.42       16.44      2.68 o 
  -5   4   7        8.38        3.44      1.87 o 
  -4   4   7        7.85       11.39      1.96 o 
  -3   4   7       85.57       88.25      3.94 o 
  -2   4   7       10.56       11.65      1.83 o 
  -1   4   7       23.87       25.54      2.11 o 
   0   4   7        2.11       -0.20      1.22 o 
   1   4   7       55.38       54.06      3.03 o 
   2   4   7        0.40        1.61      1.28 o 
   3   4   7        1.94        1.50      1.33 o 
   4   4   7       18.07       12.32      2.37 o 
   5   4   7        8.32        6.40      2.42 o 
  -6   5   7        2.61        4.44      1.92 o 
  -5   5   7        1.10        0.76      1.61 o 
  -4   5   7        3.78        7.97      1.48 o 
  -3   5   7        5.15        4.09      1.42 o 
  -2   5   7       56.39       46.83      3.11 o 
  -1   5   7        0.10        0.54      1.09 o 
   0   5   7        9.40        9.75      1.60 o 
   1   5   7       98.72      102.75      4.29 o 
   2   5   7        0.06        1.31      1.39 o 
   3   5   7       35.41       35.88      3.40 o 
   4   5   7        1.46        2.77      1.57 o 
  -6   6   7        5.02        5.92      2.11 o 
  -5   6   7        0.04       -0.22      1.76 o 
  -4   6   7        4.10        2.79      1.55 o 
  -3   6   7        0.48       -0.30      1.20 o 
  -2   6   7        0.36       -0.27      1.09 o 
  -1   6   7        6.38        7.27      1.50 o 
   0   6   7        1.21        0.45      0.90 o 
   1   6   7       19.20       19.68      2.48 o 
   2   6   7      191.08      193.09      6.75 o 
   3   6   7       32.98       30.44      3.35 o 
   4   6   7        0.59        0.70      1.65 o 
  -5   7   7        1.93        0.22      1.85 o 
  -4   7   7        1.87       -0.39      1.55 o 
  -3   7   7        0.07        0.00      1.46 o 
  -2   7   7        4.59        3.77      1.94 o 
  -1   7   7       37.99       29.68      2.96 o 
   0   7   7        0.61        1.90      1.87 o 
   1   7   7        0.66        1.13      1.79 o 
   2   7   7       54.41       51.08      3.90 o 
   3   7   7        1.78        2.94      1.68 o 
  -4   8   7        3.57        0.00      2.00 o 
  -3   8   7        0.95       -0.44      1.74 o 
  -2   8   7        1.98       -0.43      1.72 o 
  -1   8   7       10.23       12.13      2.29 o 
   0   8   7        0.06       -0.23      0.90 o 
   1   8   7        9.13        9.14      2.33 o 
   2   8   7       11.76       13.26      2.72 o 
  -3   9   7        0.42        0.70      1.79 o 
  -2   9   7        0.79        2.50      1.65 o 
  -1   9   7        8.63        7.40      2.44 o 
   0   9   7        2.03        0.11      1.43 o 
   1   9   7        0.06        0.24      1.57 o 
  -2 -10   8        3.14        2.16      2.24 o 
  -1 -10   8        1.70        5.51      1.13 o 
   0 -10   8       10.39        4.44      5.96 o 
   1 -10   8        1.83        1.59      1.76 o 
   2 -10   8        0.02       -0.40      1.59 o 
  -3  -9   8        4.28        6.25      2.22 o 
  -2  -9   8        0.32       -0.36      1.46 o 
  -1  -9   8        1.31        3.88      1.59 o 
   0  -9   8        0.68        1.11      1.06 o 
   1  -9   8        1.38        1.83      1.68 o 
   2  -9   8        0.66        0.85      1.33 o 
   3  -9   8        1.10       -0.40      1.59 o 
  -4  -8   8        4.85        3.68      2.09 o 
  -3  -8   8       11.50       10.60      2.13 o 
  -2  -8   8       12.17       15.33      2.26 o 
  -1  -8   8        4.98        5.62      1.42 o 
   0  -8   8       22.14        9.38      7.64 o 
   1  -8   8       73.82       74.31      4.29 o 
   2  -8   8        3.26        3.22      1.52 o 
   3  -8   8        0.01       -0.34      1.35 o 
   4  -8   8        0.37        0.91      1.63 o 
  -5  -7   8        0.04       -0.40      1.61 o 
  -4  -7   8       32.86       27.89      2.96 o 
  -3  -7   8        9.42        7.49      1.87 o 
  -2  -7   8      191.48      218.02      6.86 o 
  -1  -7   8        0.01       -0.37      1.48 o 
   0  -7   8        0.23       -0.22      0.90 o 
   1  -7   8        9.46       -0.36      1.46 o 
   2  -7   8       82.31       79.65      4.55 o 
   3  -7   8        0.05        1.13      1.28 o 
   4  -7   8        3.17        6.90      1.81 o 
   5  -7   8        1.26       -0.48      2.16 o 
  -5  -6   8        0.29        4.16      1.63 o 
  -4  -6   8        0.84        2.11      1.81 o 
  -3  -6   8        6.36        9.99      2.11 o 
  -2  -6   8       25.79       25.71      2.83 o 
  -1  -6   8      584.49      617.43     10.04 o 
   0  -6   8        0.60        0.90      0.67 o 
   1  -6   8       30.32       31.46      2.46 o 
   2  -6   8        0.22        2.94      0.87 o 
   3  -6   8        3.25        1.89      1.68 o 
   4  -6   8        6.77        8.19      1.96 o 
   5  -6   8        3.25        3.81      1.63 o 
  -6  -5   8        9.73        9.97      2.09 o 
  -5  -5   8       95.82       99.37      5.09 o 
  -4  -5   8        5.57        6.16      1.61 o 
  -3  -5   8       10.97       11.52      1.83 o 
  -2  -5   8       27.17       25.45      2.33 o 
  -1  -5   8      104.97       98.89      4.05 o 
   0  -5   8       34.66       25.09     18.95 o 
   1  -5   8        0.73        3.64      1.09 o 
   2  -5   8       70.06       68.24      3.51 o 
   3  -5   8       46.10       54.04      3.46 o 
   4  -5   8       24.60       27.11      3.00 o 
   5  -5   8        0.15        3.40      1.44 o 
  -6  -4   8        0.20        1.79      1.48 o 
  -5  -4   8        3.47        3.24      2.02 o 
  -4  -4   8        0.07       -0.27      1.09 o 
  -3  -4   8        2.57        2.96      1.18 o 
  -2  -4   8       16.45       16.46      1.83 o 
  -1  -4   8       17.13       14.89      1.74 o 
   0  -4   8       10.78        6.84      1.02 o 
   1  -4   8       61.12       81.89      3.55 o 
   2  -4   8       10.42       16.11      1.94 o 
   3  -4   8        0.18       -0.42      1.70 o 
   4  -4   8       32.27       29.98      3.14 o 
   5  -4   8        0.27       -0.20      1.48 o 
   6  -4   8        2.29        3.14      1.96 o 
  -6  -3   8        3.05        4.27      1.76 o 
  -5  -3   8        0.02        0.17      1.00 o 
  -4  -3   8        0.00        0.46      1.09 o 
  -3  -3   8        0.22        1.31      0.94 o 
  -2  -3   8       18.09       10.91      1.59 o 
  -1  -3   8        7.94        9.60      1.31 o 
   0  -3   8      267.50      274.67      4.10 o 
   1  -3   8       33.27       36.01      2.31 o 
   2  -3   8        4.46        6.16      1.33 o 
   3  -3   8      411.39      416.44      8.49 o 
   4  -3   8       83.97       85.85      4.46 o 
   5  -3   8       16.44       20.31      2.94 o 
   6  -3   8        0.81        0.94      1.98 o 
  -6  -2   8        2.87        2.87      1.76 o 
  -5  -2   8        0.01        2.24      1.35 o 
  -4  -2   8        6.08        7.56      1.59 o 
  -3  -2   8        8.41       11.26      1.44 o 
  -2  -2   8      166.33      161.69      4.57 o 
  -1  -2   8       54.30       65.02      2.83 o 
   0  -2   8      869.88      911.12      6.98 o 
   1  -2   8      132.87      137.65      4.18 o 
   2  -2   8        6.52        4.64      1.22 o 
   3  -2   8        3.32        0.83      1.46 o 
   4  -2   8        2.15        1.83      1.33 o 
   5  -2   8        1.34        0.78      1.72 o 
   6  -2   8        3.69        5.14      2.05 o 
  -7  -1   8       15.86       15.76      3.05 o 
  -6  -1   8        3.42        2.81      2.05 o 
  -5  -1   8       19.54       19.36      2.33 o 
  -4  -1   8       33.22       41.94      2.92 o 
  -3  -1   8       37.87       36.12      2.46 o 
  -2  -1   8        0.27        0.52      0.85 o 
  -1  -1   8       36.44       40.32      2.22 o 
   0  -1   8       45.42       42.06      1.66 o 
   1  -1   8        3.56        2.79      0.81 o 
   2  -1   8      107.39      109.04      4.03 o 
   3  -1   8       88.12       78.10      3.68 o 
   4  -1   8        0.70        1.33      1.37 o 
   5  -1   8       15.49       12.04      2.48 o 
   6  -1   8       24.48       22.99      3.22 o 
  -7   0   8        8.48       10.41      2.85 o 
  -6   0   8        9.90        6.16      2.24 o 
  -5   0   8        2.89        3.83      1.72 o 
  -4   0   8        0.60        0.57      1.26 o 
  -3   0   8       10.21       10.95      1.44 o 
  -2   0   8       37.78       47.66      2.53 o 
  -1   0   8       33.39       36.01      2.09 o 
   0   0   8       10.31        9.32      1.50 o 
   1   0   8        0.74        0.00      0.96 o 
   2   0   8      171.09      180.65      5.16 o 
   3   0   8       31.16       38.56      2.77 o 
   4   0   8       16.35       14.81      2.24 o 
   5   0   8      107.46      102.66      5.14 o 
   6   0   8        0.13       -0.50      1.98 o 
  -7   1   8        3.82        0.72      2.35 o 
  -6   1   8        1.69        4.40      1.87 o 
  -5   1   8       15.21       16.96      2.18 o 
  -4   1   8       70.49       62.90      3.68 o 
  -3   1   8        7.22        7.53      1.37 o 
  -2   1   8      139.79      140.63      4.22 o 
  -1   1   8       42.12       39.76      2.29 o 
   0   1   8        7.12        8.80      0.85 o 
   1   1   8      157.82      172.34      4.70 o 
   2   1   8       17.05       15.15      1.79 o 
   3   1   8        6.97        7.19      1.44 o 
   4   1   8        2.01       -0.30      1.22 o 
   5   1   8        0.25       -0.40      1.61 o 
  -7   2   8        0.00       -0.48      1.94 o 
  -6   2   8        0.43       -0.48      1.92 o 
  -5   2   8       58.28       53.78      3.72 o 
  -4   2   8      155.43      157.29      5.38 o 
  -3   2   8       22.51       26.13      2.26 o 
  -2   2   8      509.13      539.06      8.16 o 
  -1   2   8       89.78       91.97      3.46 o 
   0   2   8       42.96       41.39      1.72 o 
   1   2   8        0.51       -0.33      1.33 o 
   2   2   8       69.14       72.07      3.40 o 
   3   2   8       15.95       15.70      2.00 o 
   4   2   8        7.81        6.21      1.72 o 
   5   2   8        4.06        3.66      1.89 o 
  -6   3   8        2.31        2.09      1.59 o 
  -5   3   8       94.54       96.96      4.90 o 
  -4   3   8       77.19       69.74      3.81 o 
  -3   3   8       71.96       76.05      3.53 o 
  -2   3   8       11.41       10.41      1.70 o 
  -1   3   8        3.06        3.44      1.15 o 
   0   3   8       94.10       83.44      2.51 o 
   1   3   8       53.11       51.12      3.05 o 
   2   3   8       17.80       16.09      2.09 o 
   3   3   8        0.07        0.17      1.18 o 
   4   3   8        4.96        6.79      1.63 o 
   5   3   8        0.05       -0.44      1.76 o 
  -6   4   8        0.82        1.09      1.76 o 
  -5   4   8        2.25       -0.20      1.52 o 
  -4   4   8        0.20       -0.41      1.65 o 
  -3   4   8      614.24      579.74      9.82 o 
  -2   4   8       61.45       49.73      3.18 o 
  -1   4   8        0.08        1.20      0.94 o 
   0   4   8        2.13        2.47      1.74 o 
   1   4   8       10.81        8.47      1.89 o 
   2   4   8        0.23        1.26      1.13 o 
   3   4   8        7.33       11.93      2.07 o 
   4   4   8        1.62        1.68      1.57 o 
  -6   5   8        9.23        7.40      2.55 o 
  -5   5   8        5.36        5.47      2.02 o 
  -4   5   8        2.24        4.49      1.59 o 
  -3   5   8       11.12       17.07      2.42 o 
  -2   5   8        0.00       -0.29      1.18 o 
  -1   5   8        6.76        8.30      1.59 o 
   0   5   8        0.87       -0.10      0.95 o 
   1   5   8        2.07        1.92      1.11 o 
   2   5   8        4.02        4.92      1.96 o 
   3   5   8       13.77       17.20      2.13 o 
   4   5   8        2.25        5.86      1.39 o 
  -5   6   8        1.38        0.87      1.83 o 
  -4   6   8        0.01        2.16      1.26 o 
  -3   6   8        0.12        1.44      1.26 o 
  -2   6   8        2.95        3.57      1.13 o 
  -1   6   8        4.73        3.66      1.89 o 
   0   6   8        0.19        0.83      0.70 o 
   1   6   8        1.57        0.54      1.55 o 
   2   6   8        1.23        3.31      2.07 o 
   3   6   8       34.93       40.82      3.59 o 
  -5   7   8        0.46        2.13      1.79 o 
  -4   7   8        3.10        4.51      1.79 o 
  -3   7   8        0.39       -0.20      1.28 o 
  -2   7   8        0.11        0.76      1.37 o 
  -1   7   8        0.05        0.94      1.59 o 
   0   7   8       10.61       13.38      1.37 o 
   1   7   8        8.41       10.23      2.18 o 
   2   7   8      139.75      152.76      6.55 o 
   3   7   8        0.02       -0.47      1.89 o 
  -4   8   8        0.05        3.31      1.57 o 
  -3   8   8        0.15       -0.46      1.83 o 
  -2   8   8       16.30       17.90      2.50 o 
  -1   8   8        4.76        4.42      1.83 o 
   0   8   8        3.05        4.22      1.32 o 
   1   8   8        1.62        0.22      2.16 o 
  -2   9   8        0.94        2.16      1.70 o 
  -1   9   8        0.00       -0.24      1.72 o 
   0   9   8        2.85        0.63      1.37 o 
  -1 -10   9        0.97        0.00      1.74 o 
   0 -10   9        0.36        1.14      1.09 o 
   1 -10   9        0.09       -0.46      1.85 o 
  -3  -9   9        0.32        0.72      1.89 o 
  -2  -9   9        0.23        0.22      1.57 o 
  -1  -9   9        5.48       10.82      2.05 o 
   0  -9   9        0.12       -0.07      2.82 o 
   1  -9   9        0.33        0.00      1.55 o 
   2  -9   9        0.01       -0.42      1.70 o 
   3  -9   9        4.24        1.42      2.00 o 
  -4  -8   9        0.33       -0.45      1.81 o 
  -3  -8   9       21.32       26.54      3.24 o 
  -2  -8   9        0.03       -0.41      1.65 o 
  -1  -8   9        1.04        0.37      1.70 o 
   0  -8   9        0.01        0.50      1.59 o 
   1  -8   9        7.44        7.21      2.40 o 
   2  -8   9        7.95       11.56      2.11 o 
   3  -8   9        1.45       -0.31      1.24 o 
   4  -8   9        0.64       -0.44      1.76 o 
  -4  -7   9        0.00       -0.42      1.68 o 
  -3  -7   9       37.66       32.44      3.20 o 
  -2  -7   9       40.71       44.40      3.64 o 
  -1  -7   9       95.45       97.81      4.57 o 
   0  -7   9        5.01        3.96      0.98 o 
   1  -7   9       12.25       15.22      2.18 o 
   2  -7   9       32.12       29.18      3.00 o 
   3  -7   9        3.89        3.94      1.83 o 
   4  -7   9        1.13        3.31      1.48 o 
  -5  -6   9        0.12       -0.42      1.70 o 
  -4  -6   9        0.43        0.00      1.61 o 
  -3  -6   9       11.56       12.63      1.74 o 
  -2  -6   9       78.71       79.17      4.33 o 
  -1  -6   9      193.59      202.77      6.25 o 
   0  -6   9        0.29       -0.19      0.77 o 
   1  -6   9       20.96       20.29      2.07 o 
   2  -6   9       52.60       44.42      3.27 o 
   3  -6   9        1.25        1.46      1.22 o 
   4  -6   9        8.85       12.37      1.96 o 
   5  -6   9        1.05        1.42      1.83 o 
  -5  -5   9       32.52       31.07      3.18 o 
  -4  -5   9       25.60       27.24      2.61 o 
  -3  -5   9        0.39       -0.36      1.46 o 
  -2  -5   9      904.03      943.63     12.72 o 
  -1  -5   9       15.37       17.72      2.13 o 
   0  -5   9        3.34        6.43      1.00 o 
   1  -5   9        8.78       13.43      1.79 o 
   2  -5   9        0.69       -0.29      1.18 o 
   3  -5   9       37.23       37.43      3.22 o 
   4  -5   9        5.45        4.88      1.52 o 
   5  -5   9        0.26        2.24      1.42 o 
  -6  -4   9        4.58        7.19      1.89 o 
  -5  -4   9       88.83       91.19      4.88 o 
  -4  -4   9        0.96        1.20      1.39 o 
  -3  -4   9       23.42       22.10      2.37 o 
  -2  -4   9       13.39       14.46      1.92 o 
  -1  -4   9       21.98       27.59      2.31 o 
   0  -4   9       44.84       49.63      3.63 o 
   1  -4   9        1.05        0.78      0.91 o 
   2  -4   9       11.70       12.87      2.00 o 
   3  -4   9       20.87       12.45      2.37 o 
   4  -4   9        6.44        3.72      1.89 o 
   5  -4   9        0.11       -0.38      1.52 o 
  -6  -3   9       13.53       15.05      2.50 o 
  -5  -3   9        0.00       -0.40      1.61 o 
  -4  -3   9        0.00        1.94      0.89 o 
  -3  -3   9       18.92       16.46      1.96 o 
  -2  -3   9       65.59       63.12      3.16 o 
  -1  -3   9       11.08        9.41      1.65 o 
   0  -3   9      220.80      231.82      4.10 o 
   1  -3   9       14.84       14.48      1.72 o 
   2  -3   9       47.90       51.39      3.20 o 
   3  -3   9       30.55       32.33      3.11 o 
   4  -3   9       83.65       97.96      4.90 o 
   5  -3   9        7.30        6.14      2.42 o 
  -6  -2   9        3.40        1.07      1.94 o 
  -5  -2   9        0.52       -0.43      1.72 o 
  -4  -2   9        6.44        6.82      1.63 o 
  -3  -2   9        5.12        6.84      1.33 o 
  -2  -2   9       29.69       27.72      2.09 o 
  -1  -2   9       37.07       35.36      2.37 o 
   0  -2   9       38.22       29.06     22.15 o 
   1  -2   9      103.73      107.56      3.96 o 
   2  -2   9       17.55       20.45      2.13 o 
   3  -2   9      280.76      277.00      7.34 o 
   4  -2   9        0.02        0.54      1.35 o 
   5  -2   9       26.82       28.91      3.29 o 
  -6  -1   9        8.77        9.84      2.22 o 
  -5  -1   9        2.85        1.76      1.61 o 
  -4  -1   9       58.39       61.23      3.59 o 
  -3  -1   9        2.49        5.49      1.33 o 
  -2  -1   9       10.75        6.51      1.35 o 
  -1  -1   9      166.83      172.62      4.81 o 
   0  -1   9        0.44        0.29      0.65 o 
   1  -1   9        5.85        8.16      1.31 o 
   2  -1   9       92.50      108.19      4.27 o 
   3  -1   9        7.32        6.38      1.18 o 
   4  -1   9       45.56       41.89      3.24 o 
   5  -1   9       32.21       38.06      3.37 o 
  -6   0   9        1.82        1.46      1.55 o 
  -5   0   9        1.81        2.11      1.50 o 
  -4   0   9       18.25       20.29      2.22 o 
  -3   0   9        3.24        3.27      0.91 o 
  -2   0   9        0.32        0.46      0.78 o 
  -1   0   9        2.78        1.98      0.81 o 
   0   0   9       74.93       46.35     34.61 o 
   1   0   9       98.65       96.98      3.77 o 
   2   0   9      106.70      113.35      4.22 o 
   3   0   9       14.03       15.92      1.98 o 
   4   0   9        0.00        1.26      1.11 o 
   5   0   9       22.67       25.65      3.00 o 
  -6   1   9        0.78        0.41      1.63 o 
  -5   1   9        6.94        7.29      1.74 o 
  -4   1   9        8.84        5.33      1.89 o 
  -3   1   9       12.89       12.91      1.87 o 
  -2   1   9        0.17       -0.26      1.05 o 
  -1   1   9       35.98       41.80      2.55 o 
   0   1   9        3.27        4.10      0.70 o 
   1   1   9        7.53        8.54      1.52 o 
   2   1   9        5.50        5.70      1.22 o 
   3   1   9        2.76        3.20      1.33 o 
   4   1   9        3.55        4.51      1.72 o 
   5   1   9        5.66        8.36      1.65 o 
  -6   2   9        0.22        2.13      1.70 o 
  -5   2   9       67.63       70.02      4.16 o 
  -4   2   9        5.33        2.68      1.63 o 
  -3   2   9        5.03        1.52      1.39 o 
  -2   2   9        2.77        4.44      1.37 o 
  -1   2   9       30.56       35.69      2.46 o 
   0   2   9        9.97        6.65      6.59 o 
   1   2   9       84.68      100.18      4.12 o 
   2   2   9       28.08       26.54      2.46 o 
   3   2   9        9.28       10.47      1.57 o 
   4   2   9       11.08       13.74      2.07 o 
   5   2   9        0.12       -0.35      1.39 o 
  -6   3   9        0.64       -0.47      1.89 o 
  -5   3   9       10.37       12.72      2.29 o 
  -4   3   9       37.76       34.18      3.05 o 
  -3   3   9       33.79       29.31      2.70 o 
  -2   3   9       43.07       41.37      2.79 o 
  -1   3   9       11.68       13.04      1.65 o 
   0   3   9      222.46      226.69      7.93 o 
   1   3   9       25.13       32.94      2.50 o 
   2   3   9        9.81        9.99      1.81 o 
   3   3   9        0.47       -0.32      1.28 o 
   4   3   9        1.69       -0.39      1.57 o 
   5   3   9        0.04       -0.24      1.85 o 
  -6   4   9        0.96        0.22      2.26 o 
  -5   4   9        6.21        4.20      2.11 o 
  -4   4   9       89.11       90.75      4.68 o 
  -3   4   9      100.28       85.68      4.51 o 
  -2   4   9       52.68       56.07      3.35 o 
  -1   4   9        2.37        0.44      1.26 o 
   0   4   9      110.00      124.67      3.39 o 
   1   4   9       16.65       13.67      2.13 o 
   2   4   9       11.40       10.89      2.05 o 
   3   4   9        3.21        7.79      1.57 o 
   4   4   9        0.04        0.89      1.42 o 
  -5   5   9        1.49        1.92      1.98 o 
  -4   5   9       48.67       40.43      3.83 o 
  -3   5   9       29.27       30.87      3.09 o 
  -2   5   9        5.19        5.60      1.70 o 
  -1   5   9        0.03        0.65      1.15 o 
   0   5   9        5.37        7.06      1.39 o 
   1   5   9        7.39       10.43      1.94 o 
   2   5   9       10.14       11.00      2.11 o 
   3   5   9        3.24        2.74      1.87 o 
   4   5   9        1.18        0.72      2.24 o 
  -5   6   9        1.48        6.18      1.72 o 
  -4   6   9        5.86        3.72      2.26 o 
  -3   6   9        0.32        0.00      1.76 o 
  -2   6   9        3.90        7.47      1.65 o 
  -1   6   9        1.88        1.26      1.52 o 
   0   6   9        6.88        9.45      1.32 o 
   1   6   9       13.97       23.91      2.53 o 
   2   6   9       12.68       17.55      2.29 o 
   3   6   9        6.54        4.40      2.42 o 
  -4   7   9        0.26       -0.51      2.02 o 
  -3   7   9        0.00        0.00      1.63 o 
  -2   7   9        2.37        1.42      1.50 o 
  -1   7   9        1.88        0.39      1.57 o 
   0   7   9        0.48        0.78      1.52 o 
   1   7   9       10.96       10.93      2.44 o 
   2   7   9        1.85        2.31      2.18 o 
  -3   8   9        0.02        0.00      1.52 o 
  -2   8   9        0.32        1.13      1.55 o 
  -1   8   9        2.57        4.03      1.74 o 
   0   8   9        1.64        1.05      1.43 o 
   1   8   9       33.41       35.58      3.64 o 
  -2  -9  10        0.27        0.46      1.31 o 
  -1  -9  10        2.06        1.76      1.98 o 
   0  -9  10        0.48        0.21      1.04 o 
   1  -9  10        0.14        2.22      1.39 o 
   2  -9  10        0.03       -0.24      1.59 o 
  -3  -8  10        1.04       -0.43      1.72 o 
  -2  -8  10        0.23       -0.34      1.37 o 
  -1  -8  10       14.73       15.81      2.31 o 
   0  -8  10        0.20        1.30      0.80 o 
   1  -8  10        8.35        6.03      1.76 o 
   2  -8  10        0.73        0.00      1.46 o 
   3  -8  10        0.22        1.13      1.35 o 
  -4  -7  10        0.12        2.02      1.70 o 
  -3  -7  10        1.01        0.41      1.52 o 
  -2  -7  10        3.96        2.85      1.70 o 
  -1  -7  10        6.69        8.49      1.81 o 
   0  -7  10        0.13        1.64      0.95 o 
   1  -7  10        9.77        5.84      2.02 o 
   2  -7  10        0.36        0.76      1.22 o 
   3  -7  10        0.03        1.26      1.15 o 
   4  -7  10        1.69        5.12      2.02 o 
  -5  -6  10        0.18       -0.48      2.05 o 
  -4  -6  10        0.72        2.09      1.33 o 
  -3  -6  10       55.90       69.17      4.22 o 
  -2  -6  10        4.85        3.79      1.79 o 
  -1  -6  10        0.25        0.50      1.37 o 
   0  -6  10       19.72       12.83     10.78 o 
   1  -6  10       25.84       26.17      2.53 o 
   2  -6  10        3.90        2.31      1.92 o 
   3  -6  10        2.97        2.92      1.70 o 
   4  -6  10        0.23       -0.47      1.87 o 
  -5  -5  10        9.13       12.78      2.46 o 
  -4  -5  10       14.04       11.24      2.46 o 
  -3  -5  10        3.69        8.82      2.00 o 
  -2  -5  10      279.86      273.76      7.53 o 
  -1  -5  10       24.73       25.95      2.53 o 
   0  -5  10        6.65       10.50      1.22 o 
   1  -5  10       19.51       22.75      2.11 o 
   2  -5  10       15.32       13.89      2.11 o 
   3  -5  10        4.20        7.71      1.68 o 
   4  -5  10        0.21        2.07      1.22 o 
   5  -5  10        0.63        2.13      1.89 o 
  -6  -4  10       23.39       15.13      3.03 o 
  -5  -4  10       15.65       15.18      2.40 o 
  -4  -4  10        0.99        3.09      1.33 o 
  -3  -4  10        7.28        9.82      1.72 o 
  -2  -4  10       29.86       27.85      2.53 o 
  -1  -4  10      161.47      170.40      5.29 o 
   0  -4  10       35.20       40.53      1.98 o 
   1  -4  10       41.93       37.47      2.92 o 
   2  -4  10        5.44        8.91      1.81 o 
   3  -4  10       15.43       14.50      2.42 o 
   4  -4  10        0.91        1.00      1.46 o 
   5  -4  10        3.02        4.14      1.96 o 
  -6  -3  10       24.55       22.12      3.14 o 
  -5  -3  10       12.89       12.30      2.20 o 
  -4  -3  10       64.14       55.13      3.61 o 
  -3  -3  10       73.79       72.33      3.77 o 
  -2  -3  10        0.00       -0.27      1.07 o 
  -1  -3  10      191.66      184.18      5.44 o 
   0  -3  10        4.47        3.05      1.36 o 
   1  -3  10       47.19       56.31      3.14 o 
   2  -3  10      159.02      190.93      5.92 o 
   3  -3  10      146.91      161.49      6.01 o 
   4  -3  10        0.43        1.35      1.65 o 
   5  -3  10        2.99        4.51      1.85 o 
  -6  -2  10        0.00       -0.48      1.94 o 
  -5  -2  10        7.34        5.36      1.92 o 
  -4  -2  10       17.28       17.42      2.05 o 
  -3  -2  10        2.39        2.92      1.15 o 
  -2  -2  10        0.23        0.65      1.02 o 
  -1  -2  10       12.54       10.49      1.57 o 
   0  -2  10       24.08       25.64      1.56 o 
   1  -2  10       11.07       11.89      1.61 o 
   2  -2  10        0.89        1.46      1.50 o 
   3  -2  10       24.34       30.87      2.79 o 
   4  -2  10        0.72        4.22      1.31 o 
   5  -2  10        5.56        2.68      2.11 o 
  -6  -1  10        0.27       -0.50      2.00 o 
  -5  -1  10        0.25        1.87      1.26 o 
  -4  -1  10       13.74       15.42      2.18 o 
  -3  -1  10       58.72       57.68      3.40 o 
  -2  -1  10        0.40        0.52      0.67 o 
  -1  -1  10       36.54       40.04      2.63 o 
   0  -1  10       62.43       58.37      2.17 o 
   1  -1  10        0.54        1.18      0.94 o 
   2  -1  10       63.63       72.59      3.77 o 
   3  -1  10        4.31        7.32      1.70 o 
   4  -1  10       13.30       14.63      2.29 o 
   5  -1  10       14.13       12.56      2.77 o 
  -6   0  10        1.23        3.05      1.79 o 
  -5   0  10        0.03        0.37      1.48 o 
  -4   0  10        0.09        0.48      1.15 o 
  -3   0  10        3.80        3.85      1.46 o 
  -2   0  10        3.11        3.51      1.18 o 
  -1   0  10       18.44       18.83      2.11 o 
   0   0  10       15.66       13.50      1.44 o 
   1   0  10      119.10      117.38      4.44 o 
   2   0  10        5.54        3.55      1.39 o 
   3   0  10        4.38        1.02      1.31 o 
   4   0  10        1.40       -0.35      1.39 o 
   5   0  10        2.83        1.13      2.16 o 
  -6   1  10        4.44        8.75      1.74 o 
  -5   1  10       26.33       31.90      3.11 o 
  -4   1  10       10.32       10.34      1.92 o 
  -3   1  10        2.09        1.18      1.20 o 
  -2   1  10        4.32        4.68      1.13 o 
  -1   1  10        0.34        1.79      1.07 o 
   0   1  10        1.05        4.06      0.78 o 
   1   1  10       37.76       39.76      2.72 o 
   2   1  10       10.15        9.99      1.72 o 
   3   1  10       26.59       24.84      2.66 o 
   4   1  10        1.21        0.41      1.44 o 
   5   1  10        0.67        1.65      1.83 o 
  -6   2  10        0.05        0.44      1.37 o 
  -5   2  10        6.37        3.48      1.83 o 
  -4   2  10        1.69        0.50      1.42 o 
  -3   2  10        7.91        9.12      1.70 o 
  -2   2  10       13.15       10.82      1.79 o 
  -1   2  10       34.95       34.18      2.44 o 
   0   2  10        9.51        6.62      1.16 o 
   1   2  10        1.25        3.09      1.33 o 
   2   2  10       20.15       22.23      2.20 o 
   3   2  10       21.89       22.60      2.61 o 
   4   2  10       14.48       13.09      2.16 o 
  -6   3  10        0.55       -0.45      1.81 o 
  -5   3  10        0.24        3.42      1.46 o 
  -4   3  10       25.19       22.97      2.68 o 
  -3   3  10        0.94       -0.37      1.48 o 
  -2   3  10        7.13        6.16      1.83 o 
  -1   3  10       62.16       68.19      3.61 o 
   0   3  10       38.35       40.77      2.16 o 
   1   3  10        6.86        6.79      1.79 o 
   2   3  10        8.33        9.36      1.76 o 
   3   3  10       24.21       28.33      2.92 o 
   4   3  10        0.04       -0.22      1.81 o 
  -6   4  10        0.79        0.72      1.61 o 
  -5   4  10        1.16        1.70      1.39 o 
  -4   4  10      102.03      102.16      5.27 o 
  -3   4  10       39.96       34.21      3.07 o 
  -2   4  10        6.67        7.97      1.61 o 
  -1   4  10       20.87       20.21      2.29 o 
   0   4  10       22.72       23.59      3.90 o 
   1   4  10        1.59        1.89      1.33 o 
   2   4  10        2.05        0.74      1.57 o 
   3   4  10        3.28        1.26      1.98 o 
   4   4  10        1.58        1.65      1.85 o 
  -5   5  10        2.95        5.62      2.22 o 
  -4   5  10       91.82       92.80      5.18 o 
  -3   5  10        0.30       -0.37      1.94 o 
  -2   5  10       17.92       17.79      2.72 o 
  -1   5  10        2.51        1.39      1.50 o 
   0   5  10        0.81        0.29      1.43 o 
   1   5  10        8.48       12.80      2.02 o 
   2   5  10        0.03       -0.41      1.63 o 
   3   5  10        1.11       -0.45      1.81 o 
  -5   6  10        1.15       -0.53      2.13 o 
  -4   6  10       10.07        5.27      2.63 o 
  -3   6  10       75.10       67.54      4.79 o 
  -2   6  10       11.81        9.21      2.44 o 
  -1   6  10        0.69        2.13      1.15 o 
   0   6  10        0.17        1.47      1.28 o 
   1   6  10        8.18       14.94      2.48 o 
   2   6  10       14.55       17.03      2.98 o 
  -4   7  10        0.62        4.31      1.65 o 
  -3   7  10       11.70       14.15      2.90 o 
  -2   7  10        0.20        1.52      1.70 o 
  -1   7  10        0.34        0.00      1.89 o 
   0   7  10        0.30        0.00      1.00 o 
   1   7  10       11.50       16.50      2.87 o 
  -2   8  10        0.22        0.24      1.68 o 
  -1   8  10        0.06        0.24      1.76 o 
  -1  -9  11        6.51       10.02      2.07 o 
   0  -9  11        8.02       12.10      1.73 o 
   1  -9  11        0.00       -0.24      1.70 o 
  -3  -8  11        0.61        1.65      1.65 o 
  -2  -8  11        0.98        1.76      1.35 o 
  -1  -8  11        1.16        3.81      1.63 o 
   0  -8  11        0.09        1.75      0.97 o 
   1  -8  11        0.55       -0.47      1.87 o 
   2  -8  11        0.64        2.46      1.20 o 
   3  -8  11        0.63        0.72      1.37 o 
  -4  -7  11        3.04        3.55      1.68 o 
  -3  -7  11        0.46        0.00      1.74 o 
  -2  -7  11        0.47        0.39      1.59 o 
  -1  -7  11        3.04        0.39      1.65 o 
   0  -7  11       17.32        8.18      5.42 o 
   1  -7  11        9.08       11.30      1.83 o 
   2  -7  11        0.18        2.26      1.31 o 
   3  -7  11        0.00        1.33      1.72 o 
  -4  -6  11        5.87        6.14      2.31 o 
  -3  -6  11       27.04       30.37      2.98 o 
  -2  -6  11       11.07       14.74      2.02 o 
  -1  -6  11        6.57        4.40      1.50 o 
   0  -6  11        3.95        9.64      2.54 o 
   1  -6  11       20.22       20.49      2.63 o 
   2  -6  11        0.00        1.92      1.22 o 
   3  -6  11        3.34        3.75      1.61 o 
   4  -6  11        2.53        3.72      1.85 o 
  -5  -5  11        1.69        4.38      1.50 o 
  -4  -5  11        6.03        3.48      2.18 o 
  -3  -5  11       12.41       11.98      2.16 o 
  -2  -5  11      125.28      140.02      5.40 o 
  -1  -5  11       11.12       12.04      1.92 o 
   0  -5  11       22.09       24.54      1.77 o 
   1  -5  11       14.20       13.54      1.98 o 
   2  -5  11       15.41       13.26      2.11 o 
   3  -5  11       11.28       13.63      2.02 o 
   4  -5  11        5.69        5.55      2.05 o 
  -5  -4  11        0.43       -0.44      1.74 o 
  -4  -4  11       25.63       26.98      3.00 o 
  -3  -4  11       53.63       55.67      3.61 o 
  -2  -4  11        0.94        2.87      1.46 o 
  -1  -4  11      197.45      236.98      6.53 o 
   0  -4  11       17.95       12.27      8.55 o 
   1  -4  11       21.84       18.75      2.11 o 
   2  -4  11       69.80       88.16      4.31 o 
   3  -4  11        3.23        3.03      1.65 o 
   4  -4  11        0.08       -0.42      1.68 o 
  -6  -3  11        0.70        3.14      1.87 o 
  -5  -3  11        5.14        5.66      1.81 o 
  -4  -3  11       30.39       30.70      2.72 o 
  -3  -3  11       11.84       15.44      2.16 o 
  -2  -3  11       61.73       72.31      3.66 o 
  -1  -3  11      120.17      124.72      4.81 o 
   0  -3  11       12.19       15.36      1.73 o 
   1  -3  11        0.17       -0.30      1.42 o 
   2  -3  11       13.06       -0.17      1.55 o 
   3  -3  11       78.59       84.81      4.64 o 
   4  -3  11        4.23        1.87      2.09 o 
   5  -3  11        7.34       12.50      2.55 o 
  -6  -2  11        0.90        1.63      1.31 o 
  -5  -2  11       12.80        7.32      2.48 o 
  -4  -2  11       39.41       35.03      2.90 o 
  -3  -2  11        0.92        3.18      0.89 o 
  -2  -2  11        2.89        2.05      1.26 o 
  -1  -2  11        8.43       11.84      1.63 o 
   0  -2  11       85.05       94.85      2.96 o 
   1  -2  11       35.54       -0.32      1.26 o 
   2  -2  11      106.06      110.74      4.81 o 
   3  -2  11        6.84        6.71      1.42 o 
   4  -2  11        1.74        3.94      1.35 o 
   5  -2  11        1.71        0.00      2.02 o 
  -6  -1  11        2.16        5.29      1.76 o 
  -5  -1  11        2.67        4.99      1.63 o 
  -4  -1  11        0.78        1.92      1.35 o 
  -3  -1  11        0.40        1.24      1.11 o 
  -2  -1  11       41.73       46.03      3.05 o 
  -1  -1  11      106.78      105.93      4.29 o 
   0  -1  11       30.39       35.43      1.86 o 
   1  -1  11        1.56       -0.32      1.26 o 
   2  -1  11        1.31       -0.47      1.87 o 
   3  -1  11       14.28       16.31      2.40 o 
   4  -1  11       14.39       17.03      2.63 o 
   5  -1  11        0.22       -0.45      1.81 o 
  -6   0  11        8.47       10.06      2.66 o 
  -5   0  11        5.59        6.97      1.68 o 
  -4   0  11       10.40       10.65      1.83 o 
  -3   0  11        3.56        2.81      1.26 o 
  -2   0  11        7.76        7.08      1.65 o 
  -1   0  11       12.90       14.87      1.79 o 
   0   0  11        6.68        4.00      2.54 o 
   1   0  11        0.89       -0.31      1.24 o 
   2   0  11       42.19       33.36      2.83 o 
   3   0  11        0.39        1.11      1.28 o 
   4   0  11        3.13        5.07      1.72 o 
  -6   1  11       13.48       14.98      2.77 o 
  -5   1  11        0.12        0.00      1.31 o 
  -4   1  11       23.15       28.52      2.68 o 
  -3   1  11        0.02        0.33      1.20 o 
  -2   1  11       23.86       26.06      2.40 o 
  -1   1  11        6.10        3.00      1.68 o 
   0   1  11        2.49        2.74      1.23 o 
   1   1  11        0.01        0.15      1.15 o 
   2   1  11       26.29       28.61      2.59 o 
   3   1  11        0.41        2.48      1.15 o 
   4   1  11       14.54       18.75      2.35 o 
  -6   2  11        0.57        1.18      1.81 o 
  -5   2  11        3.80        1.24      1.68 o 
  -4   2  11        0.21        0.91      1.39 o 
  -3   2  11        9.17        7.79      1.89 o 
  -2   2  11        0.56        0.61      1.18 o 
  -1   2  11        0.97        0.61      1.02 o 
   0   2  11        5.63        5.39      1.99 o 
   1   2  11        0.05        2.26      1.15 o 
   2   2  11        4.97        5.33      1.57 o 
   3   2  11        1.69        6.79      1.81 o 
   4   2  11        5.96        6.14      2.11 o 
  -5   3  11        1.95        3.64      1.72 o 
  -4   3  11        0.00       -0.42      1.70 o 
  -3   3  11       11.87       15.05      2.24 o 
  -2   3  11        1.15        2.48      1.37 o 
  -1   3  11       16.79       20.79      2.42 o 
   0   3  11        0.45       -0.22      0.89 o 
   1   3  11       23.98       22.93      2.72 o 
   2   3  11        0.11       -0.38      1.50 o 
   3   3  11        3.62        3.37      1.85 o 
   4   3  11        0.85        0.48      1.48 o 
  -5   4  11       13.34       11.24      2.77 o 
  -4   4  11        0.33       -0.44      1.76 o 
  -3   4  11       14.17       10.08      2.29 o 
  -2   4  11        5.64        9.41      1.72 o 
  -1   4  11        4.70        6.62      1.98 o 
   0   4  11       32.01       28.13      3.20 o 
   1   4  11        3.22        4.31      1.44 o 
   2   4  11        0.68        1.44      1.44 o 
   3   4  11        1.46        3.16      1.39 o 
  -5   5  11        6.96        6.18      2.29 o 
  -4   5  11       31.28       27.09      3.70 o 
  -3   5  11        9.11        7.86      2.35 o 
  -2   5  11        0.43       -0.41      1.63 o 
  -1   5  11       10.22        9.32      1.87 o 
   0   5  11       21.05       19.82      1.88 o 
   1   5  11        2.50        0.81      1.79 o 
   2   5  11        0.46       -0.22      1.70 o 
  -4   6  11        1.00        2.33      2.11 o 
  -3   6  11       27.55       27.37      3.29 o 
  -2   6  11        4.14        4.86      2.05 o 
  -1   6  11        0.53        3.14      1.48 o 
   0   6  11        9.72       12.16      1.61 o 
   1   6  11        1.54        0.67      1.94 o 
   2   6  11        6.60        7.93      2.16 o 
  -3   7  11        7.55        9.08      2.13 o 
  -2   7  11        0.03        1.15      1.59 o 
  -1   7  11        0.22       -0.37      1.48 o 
   0   7  11        1.21        3.48      1.26 o 
  -2  -8  12        3.59        3.94      2.05 o 
  -1  -8  12        6.88        7.84      2.11 o 
   0  -8  12        0.02        2.18      1.67 o 
   1  -8  12        0.13        2.26      1.20 o 
   2  -8  12        3.35       -0.48      1.94 o 
  -3  -7  12        9.57       15.00      2.42 o 
  -2  -7  12        3.18        4.27      1.68 o 
  -1  -7  12        4.38        8.01      1.92 o 
   0  -7  12        3.24        4.81      2.24 o 
   1  -7  12        4.49       -0.45      1.81 o 
   2  -7  12        2.62        3.07      1.24 o 
   3  -7  12        2.09        3.79      1.89 o 
  -4  -6  12        0.30        1.39      1.50 o 
  -3  -6  12       13.93       16.66      2.59 o 
  -2  -6  12       60.30       75.86      4.46 o 
  -1  -6  12        0.04        0.96      1.13 o 
   0  -6  12       22.68       22.47      1.92 o 
   1  -6  12        2.55        1.94      1.39 o 
   2  -6  12        4.16       -0.20      1.31 o 
   3  -6  12        1.04        3.79      1.52 o 
  -4  -5  12        0.09        0.87      1.48 o 
  -3  -5  12        0.25        0.78      1.50 o 
  -2  -5  12       23.99       20.01      2.70 o 
  -1  -5  12       22.21       13.59      2.37 o 
   0  -5  12        0.02       -0.24      0.97 o 
   1  -5  12       19.07       14.54      2.20 o 
   2  -5  12       10.19       10.28      2.00 o 
   3  -5  12       13.91       14.24      2.61 o 
   4  -5  12        0.00       -0.44      1.76 o 
  -5  -4  12        2.41        3.22      1.63 o 
  -4  -4  12        0.03        0.20      1.52 o 
  -3  -4  12      115.24      124.43      5.73 o 
  -2  -4  12       24.85       21.62      2.44 o 
  -1  -4  12       53.14       67.69      3.88 o 
   0  -4  12        1.51        1.09      1.16 o 
   1  -4  12        3.24        3.61      1.50 o 
   2  -4  12        0.18        0.57      1.79 o 
   3  -4  12        0.37        0.41      1.61 o 
   4  -4  12        0.11       -0.44      1.74 o 
  -5  -3  12        2.64        1.33      1.55 o 
  -4  -3  12        0.24       -0.42      1.70 o 
  -3  -3  12       51.99       55.30      3.83 o 
  -2  -3  12       15.28       13.72      2.18 o 
  -1  -3  12        2.40        1.74      1.46 o 
   0  -3  12       11.18        9.56      1.24 o 
   1  -3  12        0.00        0.67      1.46 o 
   2  -3  12        2.70        1.07      1.65 o 
   3  -3  12       50.65       51.82      3.72 o 
   4  -3  12        5.86        5.40      1.98 o 
  -5  -2  12       10.95        9.06      2.42 o 
  -4  -2  12        0.81        1.15      1.48 o 
  -3  -2  12       38.46       36.75      3.03 o 
  -2  -2  12        6.48        0.96      1.68 o 
  -1  -2  12       63.67       63.36      3.88 o 
   0  -2  12       72.98       77.33      7.94 o 
   1  -2  12       40.70       45.48      3.55 o 
   2  -2  12       33.67        0.00      1.50 o 
   3  -2  12        1.50        4.14      1.42 o 
   4  -2  12        1.34        6.03      1.85 o 
  -5  -1  12        1.13        1.26      1.48 o 
  -4  -1  12        4.99        4.90      1.92 o 
  -3  -1  12       16.06       12.26      2.33 o 
  -2  -1  12        7.14        4.12      1.70 o 
  -1  -1  12       65.66       68.30      3.81 o 
   0  -1  12        7.00        6.34      1.70 o 
   1  -1  12       10.58        0.81      1.11 o 
   2  -1  12      170.18      184.66      6.42 o 
   3  -1  12        0.00        0.78      1.72 o 
   4  -1  12        0.17        3.14      1.26 o 
  -5   0  12        0.00       -0.44      1.76 o 
  -4   0  12        7.98       10.17      1.96 o 
  -3   0  12        6.39        7.01      1.50 o 
  -2   0  12       44.60       48.16      3.16 o 
  -1   0  12        1.30       -0.37      1.48 o 
   0   0  12        1.22        1.31      1.57 o 
   1   0  12        0.16       -0.36      1.46 o 
   2   0  12        4.86       -0.29      1.18 o 
   3   0  12        5.23        5.23      1.42 o 
   4   0  12        0.65        0.22      1.50 o 
  -5   1  12       11.91       12.21      2.31 o 
  -4   1  12        0.95       -0.40      1.61 o 
  -3   1  12        0.42       -0.32      1.26 o 
  -2   1  12        1.12        0.98      1.07 o 
  -1   1  12        8.25        8.77      1.48 o 
   0   1  12        2.05        2.30      0.78 o 
   1   1  12        5.31        4.79      1.76 o 
   2   1  12        6.28        5.03      1.55 o 
   3   1  12        0.03        2.48      1.76 o 
   4   1  12        0.74        1.65      1.83 o 
  -5   2  12        0.79        0.44      1.72 o 
  -4   2  12        0.06        3.16      1.24 o 
  -3   2  12        5.81        6.86      1.74 o 
  -2   2  12        0.31        0.35      1.13 o 
  -1   2  12        0.07       -0.28      1.11 o 
   0   2  12        0.92        0.94      1.70 o 
   1   2  12        0.86        1.26      1.33 o 
   2   2  12        4.77        3.51      1.65 o 
   3   2  12        0.02       -0.33      1.33 o 
  -5   3  12        5.05        2.72      2.16 o 
  -4   3  12        0.54        1.24      1.44 o 
  -3   3  12        3.45        5.70      1.48 o 
  -2   3  12        2.75        3.44      1.61 o 
  -1   3  12        2.58        4.62      1.46 o 
   0   3  12       15.45       18.80      2.17 o 
   1   3  12        2.81        1.33      1.63 o 
   2   3  12        0.39        1.24      1.44 o 
   3   3  12       18.62       20.12      2.90 o 
  -5   4  12        0.05        1.68      1.68 o 
  -4   4  12        1.41        3.05      1.63 o 
  -3   4  12        1.36        2.42      1.79 o 
  -2   4  12        0.00        0.20      1.26 o 
  -1   4  12       20.63       19.05      2.79 o 
   0   4  12       13.72        6.80      4.47 o 
   1   4  12        0.01       -0.37      1.48 o 
   2   4  12        0.53        2.44      1.50 o 
  -4   5  12       15.44       12.26      2.87 o 
  -3   5  12       26.18       30.37      3.16 o 
  -2   5  12        2.65        2.09      1.96 o 
  -1   5  12       13.05       17.35      2.42 o 
   0   5  12        0.09       -0.20      1.12 o 
   1   5  12        1.51        2.87      1.46 o 
   2   5  12        0.84       -0.49      1.96 o 
  -3   6  12        0.96       -0.60      2.42 o 
  -2   6  12        2.88        4.53      1.70 o 
  -1   6  12        0.96        2.02      1.70 o 
   0   6  12        0.63        0.56      1.01 o 
   1   6  12        0.64        3.14      1.57 o 
  -1  -8  13        0.00        0.72      1.59 o 
   0  -8  13        0.02        0.24      1.05 o 
   1  -8  13        0.11        1.20      1.42 o 
  -3  -7  13        1.59        4.09      2.35 o 
  -2  -7  13        6.21        5.66      2.02 o 
  -1  -7  13        1.21        0.87      1.98 o 
   0  -7  13        1.37        2.73      1.52 o 
   1  -7  13        0.14       -0.41      1.65 o 
   2  -7  13        0.00        0.70      1.76 o 
  -3  -6  13        4.07        4.94      2.24 o 
  -2  -6  13        0.46       -0.22      1.70 o 
  -1  -6  13        0.21        1.63      1.26 o 
   0  -6  13        0.07       -0.23      1.11 o 
   1  -6  13        5.54       -0.38      1.50 o 
   2  -6  13        0.18       -0.45      1.79 o 
   3  -6  13        0.89       -0.42      1.70 o 
  -4  -5  13        2.86        1.61      2.20 o 
  -3  -5  13       22.65       21.51      3.05 o 
  -2  -5  13       18.17       19.20      2.53 o 
  -1  -5  13        7.52        8.99      1.98 o 
   0  -5  13        0.00       -0.26      1.06 o 
   1  -5  13        7.64        3.35      1.87 o 
   2  -5  13        0.03        0.22      1.37 o 
   3  -5  13        0.15        1.15      1.57 o 
  -4  -4  13        7.04        9.62      2.35 o 
  -3  -4  13       19.63       19.23      2.85 o 
  -2  -4  13       50.61       53.15      3.81 o 
  -1  -4  13        0.84        2.18      1.09 o 
   0  -4  13        0.74       -0.19      1.08 o 
   1  -4  13        0.01        1.89      1.35 o 
   2  -4  13        0.44       -0.36      1.46 o 
   3  -4  13        0.30        3.31      1.68 o 
  -5  -3  13        3.39        1.42      2.07 o 
  -4  -3  13        0.04        1.05      1.55 o 
  -3  -3  13        8.41        9.43      2.22 o 
  -2  -3  13        0.04       -0.17      1.15 o 
  -1  -3  13        7.69        7.69      1.94 o 
   0  -3  13       67.27       65.09      4.72 o 
   1  -3  13        0.00       -0.38      1.50 o 
   2  -3  13        0.02        0.00      1.74 o 
   3  -3  13        0.63       -0.44      1.76 o 
  -5  -2  13        0.03        1.83      1.52 o 
  -4  -2  13       67.48       69.02      4.59 o 
  -3  -2  13        3.37        2.24      1.65 o 
  -2  -2  13        4.98        3.88      1.70 o 
  -1  -2  13       50.54       51.58      3.59 o 
   0  -2  13      115.89       90.07     67.45 o 
   1  -2  13       52.77       68.17      3.90 o 
   2  -2  13       76.97       97.39      4.81 o 
   3  -2  13       13.86       13.93      2.46 o 
   4  -2  13        0.91        0.24      2.13 o 
  -5  -1  13        1.60        1.13      1.65 o 
  -4  -1  13       26.76       22.93      2.90 o 
  -3  -1  13        2.52        2.42      1.76 o 
  -2  -1  13        0.00       -0.17      1.35 o 
  -1  -1  13       85.30       92.65      4.75 o 
   0  -1  13        3.16        4.65      1.20 o 
   1  -1  13       21.40       21.40      2.70 o 
   2  -1  13        8.21        7.97      2.33 o 
   3  -1  13        1.90       -0.22      1.65 o 
  -5   0  13        0.15        0.67      1.79 o 
  -4   0  13        0.00        1.42      1.33 o 
  -3   0  13        0.35        0.20      1.13 o 
  -2   0  13        0.05        0.87      1.20 o 
  -1   0  13        0.67        0.35      1.48 o 
   0   0  13       15.70       15.72      1.68 o 
   1   0  13      153.52      172.05      6.55 o 
   2   0  13        0.09        1.79      1.42 o 
   3   0  13        0.34        0.22      1.33 o 
  -5   1  13        0.05        0.70      1.83 o 
  -4   1  13        0.00       -0.44      1.74 o 
  -3   1  13        3.07       -0.37      1.72 o 
  -2   1  13       34.34       35.29      3.05 o 
  -1   1  13        2.60        0.89      1.55 o 
   0   1  13        0.53       -0.34      1.35 o 
   1   1  13        0.07        0.37      1.42 o 
   2   1  13        0.13        1.22      1.50 o 
   3   1  13        0.34        2.48      1.44 o 
  -5   2  13        3.89        6.10      2.24 o 
  -4   2  13        0.11       -0.46      1.83 o 
  -3   2  13        1.75        2.57      1.46 o 
  -2   2  13        1.01        3.18      1.44 o 
  -1   2  13        0.00        1.28      1.37 o 
   0   2  13        4.88        3.21      2.16 o 
   1   2  13        8.71        9.45      2.20 o 
   2   2  13        0.00        0.44      1.42 o 
   3   2  13        0.85        0.70      1.87 o 
  -4   3  13        0.57       -0.48      1.92 o 
  -3   3  13       11.15       11.54      2.05 o 
  -2   3  13        0.32        1.76      1.33 o 
  -1   3  13        1.29        0.78      1.63 o 
   0   3  13        0.24       -0.28      1.10 o 
   1   3  13        1.32        1.68      1.63 o 
   2   3  13        2.70       -0.47      1.87 o 
  -4   4  13        0.59        0.24      1.92 o 
  -3   4  13        0.00       -0.46      1.85 o 
  -2   4  13        0.09        0.00      1.55 o 
  -1   4  13        1.38        0.41      1.72 o 
   0   4  13        0.11        2.13      0.92 o 
   1   4  13        0.05        1.33      1.33 o 
   2   4  13        8.27       15.31      2.31 o 
  -3   5  13        0.52       -0.46      1.83 o 
  -2   5  13        0.28        4.51      1.70 o 
  -1   5  13        9.59        6.95      2.26 o 
   0   5  13        2.96        0.82      1.37 o 
   1   5  13        1.08        0.72      1.72 o 
  -1  -7  14        0.00        0.00      1.42 o 
   0  -7  14        0.00        0.19      0.92 o 
   1  -7  14        2.16        0.96      2.09 o 
  -3  -6  14        9.04        9.80      2.33 o 
  -2  -6  14        0.54        0.22      1.48 o 
  -1  -6  14        1.46        0.44      1.65 o 
   0  -6  14        0.88       -0.30      1.20 o 
   1  -6  14        0.19        1.59      1.59 o 
   2  -6  14        0.99        0.00      1.55 o 
  -3  -5  14       14.65       18.07      2.83 o 
  -2  -5  14        3.26        7.47      1.63 o 
  -1  -5  14        0.30       -0.42      1.68 o 
   0  -5  14       15.68       20.23      1.83 o 
   1  -5  14        0.01       -0.31      1.24 o 
   2  -5  14        0.60       -0.45      1.81 o 
  -4  -4  14        1.61        5.14      2.20 o 
  -3  -4  14       68.62       74.42      4.92 o 
  -2  -4  14        3.26        1.02      1.98 o 
  -1  -4  14        5.35        6.75      1.72 o 
   0  -4  14        7.14       11.14      1.37 o 
   1  -4  14        0.58       -0.35      1.39 o 
   2  -4  14        1.10        0.87      1.76 o 
   3  -4  14        3.10        4.77      1.48 o 
  -4  -3  14        8.98        7.45      2.57 o 
  -3  -3  14        9.43        3.96      1.98 o 
  -2  -3  14        0.04        1.37      1.37 o 
  -1  -3  14       12.90       10.73      2.07 o 
   0  -3  14        2.05        2.12      0.93 o 
   1  -3  14        1.67        2.81      1.72 o 
   2  -3  14        0.04        0.65      1.52 o 
   3  -3  14        0.76        4.22      1.81 o 
  -4  -2  14        0.37        0.89      2.13 o 
  -3  -2  14        4.71        8.36      1.79 o 
  -2  -2  14        6.28        5.77      1.63 o 
  -1  -2  14       26.73       22.19      2.83 o 
   0  -2  14        0.41        3.28      1.10 o 
   1  -2  14        1.83        1.98      1.92 o 
   2  -2  14        7.68        6.58      1.96 o 
   3  -2  14        0.21       -0.44      1.74 o 
  -4  -1  14       21.58       19.25      2.92 o 
  -3  -1  14        0.71        0.81      1.37 o 
  -2  -1  14        0.07        2.48      1.35 o 
  -1  -1  14        0.07        0.20      1.52 o 
   0  -1  14       15.61       20.75      1.86 o 
   1  -1  14        0.24        1.39      1.76 o 
   2  -1  14       14.25       13.41      2.59 o 
   3  -1  14        0.85        0.24      2.07 o 
  -4   0  14        2.41        5.27      1.52 o 
  -3   0  14       28.15       25.39      3.07 o 
  -2   0  14        4.10        0.39      1.44 o 
  -1   0  14        0.95        4.16      1.52 o 
   0   0  14       24.14       25.81      2.69 o 
   1   0  14       32.92       39.82      3.88 o 
   2   0  14        7.70       11.26      2.46 o 
   3   0  14        0.01       -0.45      1.79 o 
  -4   1  14        2.65        1.57      1.74 o 
  -3   1  14       23.65       22.99      2.90 o 
  -2   1  14        0.11        0.59      1.13 o 
  -1   1  14        0.82        0.59      1.68 o 
   0   1  14       20.57       20.02      2.18 o 
   1   1  14       29.98       27.96      3.79 o 
   2   1  14        3.62        1.33      1.72 o 
  -4   2  14        0.18       -0.49      1.96 o 
  -3   2  14       19.68       23.97      2.70 o 
  -2   2  14        1.21        3.29      1.39 o 
  -1   2  14        3.63        4.86      1.31 o 
   0   2  14        0.72        1.08      1.12 o 
   1   2  14        0.05       -0.22      1.57 o 
   2   2  14        7.01       10.43      2.44 o 
  -4   3  14        0.45       -0.45      1.81 o 
  -3   3  14        0.06        1.35      1.46 o 
  -2   3  14        1.19        1.07      1.57 o 
  -1   3  14        0.97        3.20      1.61 o 
   0   3  14        0.97        0.65      1.19 o 
   1   3  14        0.73       -0.43      1.72 o 
  -3   4  14        0.04       -0.47      1.87 o 
  -2   4  14        0.14       -0.51      2.02 o 
  -1   4  14        0.41       -0.50      1.98 o 
   0   4  14        3.81        4.85      1.39 o 
  -1  -6  15        0.11       -0.24      1.81 o 
   0  -6  15        1.17        3.61      2.84 o 
  -2  -5  15        2.36        0.91      1.85 o 
  -1  -5  15        4.06        3.59      2.05 o 
   0  -5  15        0.58        0.83      2.37 o 
   1  -5  15        1.89        3.24      1.18 o 
  -3  -4  15        2.73       -0.64      2.55 o 
  -2  -4  15        0.07        1.55      1.72 o 
  -1  -4  15        0.29        0.22      1.50 o 
   0  -4  15        2.51        4.25      1.23 o 
   1  -4  15        0.04        0.22      1.13 o 
   2  -4  15        6.09        4.99      2.07 o 
  -3  -3  15        0.03        0.67      1.61 o 
  -2  -3  15        1.25        1.72      1.52 o 
  -1  -3  15        0.26        0.00      1.70 o 
   0  -3  15        1.52        0.78      1.23 o 
   1  -3  15        1.00        0.44      1.46 o 
   2  -3  15        1.08       -0.46      1.85 o 
  -4  -2  15       14.91       13.54      3.11 o 
  -3  -2  15        2.32       -0.22      1.87 o 
  -2  -2  15        0.17        0.00      1.37 o 
  -1  -2  15        7.72        9.49      2.24 o 
   0  -2  15        2.36        0.77      1.97 o 
   1  -2  15        0.41       -0.22      1.59 o 
   2  -2  15        7.07        6.25      2.16 o 
  -4  -1  15        0.24        1.65      1.65 o 
  -3  -1  15        0.53        0.65      1.74 o 
  -2  -1  15        0.10       -0.40      1.59 o 
  -1  -1  15        0.02        0.00      1.59 o 
   0  -1  15       37.41       36.07      2.35 o 
   1  -1  15        9.45        1.74      2.22 o 
   2  -1  15        0.37       -0.46      1.85 o 
  -4   0  15        2.91        1.89      1.96 o 
  -3   0  15        2.51        3.53      1.59 o 
  -2   0  15        3.13        1.26      1.79 o 
  -1   0  15        1.45        3.75      1.70 o 
   0   0  15       62.39       79.41      4.25 o 
   1   0  15       41.12       41.91      3.77 o 
   2   0  15        1.77        3.55      1.79 o 
  -4   1  15       10.39        8.67      2.29 o 
  -3   1  15        0.33        0.00      1.92 o 
  -2   1  15        4.11        5.62      1.61 o 
  -1   1  15        2.39        1.70      1.68 o 
   0   1  15       19.18       15.62     14.97 o 
   1   1  15        6.42       -0.47      1.87 o 
  -3   2  15        0.10       -0.36      1.46 o 
  -2   2  15        0.66        0.67      1.59 o 
  -1   2  15        0.02        0.00      1.55 o 
   0   2  15        3.81        1.83      1.45 o 
   1   2  15       10.59       19.10      2.81 o 
  -2   3  15        2.66        5.62      1.63 o 
  -1   3  15        2.88        5.33      2.05 o 
   0   3  15        0.51       -1.02      5.56 o 
  -2  -4  16       11.29       16.26      2.94 o 
  -1  -4  16        0.13        1.42      1.52 o 
   0  -4  16        1.45        1.65      1.20 o 
  -2  -3  16        0.84       -0.59      2.35 o 
  -1  -3  16        1.23        2.05      1.89 o 
   0  -3  16        0.60       -0.08      1.27 o 
   1  -3  16        0.23       -0.55      2.20 o 
  -3  -2  16        5.77        6.23      2.37 o 
  -2  -2  16        0.30        4.81      1.55 o 
  -1  -2  16        2.97        2.94      1.48 o 
   0  -2  16        0.46       -0.24      1.07 o 
   1  -2  16        0.00       -0.47      1.87 o 
  -3  -1  16        0.68        0.48      1.68 o 
  -2  -1  16        0.65       -0.48      1.94 o 
  -1  -1  16        8.02        6.31      2.40 o 
   0  -1  16        0.46        1.80      1.53 o 
   1  -1  16        6.37        0.72      1.89 o 
  -3   0  16        0.37       -0.24      1.74 o 
  -2   0  16        1.02        2.77      1.50 o 
  -1   0  16        6.32        6.38      2.22 o 
   0   0  16        0.08        0.49      1.41 o 
   1   0  16        0.09       -0.24      1.94 o 
  -2   1  16        2.11        5.66      1.92 o 
  -1   1  16        0.28       -0.47      1.87 o 
   0   1  16       18.48        9.58     10.81 o 
                                                 
